# Supplementary material for: Structural and Functional Co‐Adaptation of Plants of the Genus Lysimachia L. (Primulaceae) and Pollinating Insects of the Genus Macropis Panzer (Hymenoptera, Melittidae)
Source: Ecol Evol. 2025 Nov 26;15(12):e72544. doi: 10.1002/ece3.72544 (PMC12657266; doi:10.1002/ece3.72544)
Supplement: Supplementary file 1 — Data S1: Supporting information. [file ECE3-15-e72544-s001.xlsx]

## Sheet: longitudinal profile
		longitudinal profile
Index:	Position (µm):	Line 1	Line 2	Line 3	Line 4	Line 5	Line 6	Line 7	Line 8	Mean	SD
0	0	160.157	143.83	123.493	150.256	144.316	117.236	152.666	175.919	145.984	6.68099
1	0.134	154.672	143.274	117.804	149.304	143.235	120.85	148.484	173.834	143.932	6.37437
2	0.267	151.018	142.961	129.297	151.013	144.073	117.105	148.548	173.197	144.651	5.83829
3	0.401	150.289	140.718	134.094	156.019	146.177	120.463	150.954	174.4	146.639	5.61953
4	0.535	148.935	140.574	131.909	160.154	145.715	117.225	150.09	175.581	146.273	6.20512
5	0.668	144.692	140.42	133.802	161.073	144.444	109.844	150.539	175.842	145.082	6.84381
6	0.802	142.717	143.454	138.488	160.149	145.897	111.959	152.907	175.726	146.412	6.49542
7	0.936	146.697	151.25	138.967	159.711	148.3	114.827	154.579	176.201	148.816	6.21747
8	1.069	148.232	159.156	140.161	160.59	149.534	111.333	156.3	175.777	150.135	6.6752
9	1.203	144.552	168.096	148.012	161.237	152.453	110.503	159.333	179.755	152.993	7.26319
10	1.337	143.418	177.715	152.35	163.525	156.845	112.876	166.645	185.533	157.363	7.94044
11	1.47	148.702	182.575	157.749	166.694	161.649	113.799	174.491	192.358	162.252	8.4946
12	1.604	151.335	182.577	163.056	168.681	165.263	115.489	184.396	196.076	165.859	8.76319
13	1.738	158.711	179.012	163.838	173.1	168.244	119.373	193.338	195.127	168.843	8.43857
14	1.871	169.744	181.734	158.981	175.605	170.283	119.111	198.656	194.631	171.093	8.76137
15	2.005	175.963	181.059	155.759	180.67	170.707	116.819	195.867	196.857	171.713	9.13213
16	2.139	181.563	175.899	154.328	184.436	170.226	117.082	190.425	196.438	171.3	8.98959
17	2.272	189.097	174.577	150.493	182.983	169.457	119.436	183.199	195.569	170.601	8.77988
18	2.406	191.699	168.18	147.315	178.048	168.351	124.371	179.299	198.616	169.485	8.49526
19	2.539	197.134	163.253	142.548	176.44	169.002	131.091	177.258	204.807	170.192	8.8193
20	2.673	196.006	159.109	136.676	174.533	168.392	137.707	174.658	209.327	169.551	9.00207
21	2.807	188.551	148.8	132.688	171.615	165.884	141.934	172.168	213.964	166.95	9.3122
22	2.94	180.406	146.484	130.728	168.741	163.763	145.767	168.052	213.283	164.653	8.94406
23	3.074	179.119	144.133	131.643	164.942	162.522	148.135	165.89	209.875	163.282	8.48212
24	3.208	176.539	138.51	130.559	161.013	159.272	148.487	158.991	206.149	159.94	8.3098
25	3.341	174.328	133.137	124.812	156.45	155.422	147.126	155.447	202.028	156.094	8.48257
26	3.475	171.998	131.02	117.317	151.253	150.744	142.613	150.021	196.985	151.494	8.61763
27	3.609	167.592	128.406	112.417	150.147	147.635	142.347	143.859	194.413	148.352	8.70236
28	3.742	161.084	125.634	104.449	146.269	144.611	143.466	142.305	194.715	145.317	9.21981
29	3.876	157.732	121.646	95.485	147.059	141.24	143.972	138.062	190.337	141.942	9.64313
30	4.01	154.796	117.432	94.442	148.578	137.864	136.776	132.912	186.228	138.629	9.50989
31	4.143	146.996	118.66	93.016	140.691	134.19	134.718	130.673	179.652	134.825	8.67978
32	4.277	141.514	118.605	90.68	132.231	129.287	130.773	121.842	174.042	129.872	8.25993
33	4.411	138.23	111.96	86.145	123.412	123.844	131.134	111.88	168.033	124.33	8.36302
34	4.544	133.386	109.835	82.972	118.342	118.696	126.209	106.992	156.38	119.102	7.53899
35	4.678	131.563	109.158	81.527	113.59	115.136	118.569	105.151	150.167	115.608	7.03869
36	4.812	128.64	104.714	77.794	104.863	110.827	114.792	101.407	147.631	111.334	7.24367
37	4.945	125.678	100.087	77.693	98.339	106.972	114.651	96.31	138.789	107.315	6.69906
38	5.079	123.957	93.666	77.969	94.547	103.591	112.136	92.878	132.138	103.86	6.34386
39	5.213	119.764	92.517	73.708	94.137	99.491	104.307	87.527	127.381	99.854	6.11816
40	5.346	115.832	91.592	68.972	91.843	95.675	102.087	81.528	120.436	95.9956	5.98248
41	5.48	111.267	87.626	69.12	87.833	92.459	95.583	80.821	117.775	92.8105	5.55544
42	5.614	105.414	84.352	69.572	82.809	89.734	92.762	83.212	112.028	89.9854	4.77627
43	5.747	100.876	84.563	67.884	79.784	87.484	85.434	86.177	110.448	87.8312	4.55839
44	5.881	98.954	78.907	67.798	82.011	86.495	82.365	86.124	112.583	86.9046	4.77891
45	6.015	98.821	73.752	65.835	82.421	82.816	78.156	77.615	106.528	83.243	4.69877
46	6.148	97.959	80.691	64.566	79.709	81.16	75.644	73.707	98.959	81.5494	4.14354
47	6.282	89.79	78.746	64.013	79.392	79.628	76.623	75.768	94.843	79.8504	3.28133
48	6.416	83.738	77.206	65.725	80.39	78.758	79.174	74.933	90.253	78.7721	2.48807
49	6.549	92.19	72.798	64.698	80.501	78.644	78.574	74.154	88.525	78.7605	3.08597
50	6.683	93.533	72.683	63.341	81.251	77.914	73.635	74.936	88.001	78.1617	3.33611
51	6.817	82.669	75.315	64.522	76.82	75.586	69.99	72.77	88.391	75.7579	2.59517
52	6.95	82.929	74.707	65.032	72.023	74.459	69.026	69.779	89.225	74.6475	2.78957
53	7.084	79.46	72.074	64.925	70.16	73.681	69.975	71.812	88.255	73.7927	2.51628
54	7.217	80.23	72.141	64.535	69.254	72.274	68.443	68.014	84.103	72.3743	2.33375
55	7.351	78.981	70.504	64.91	71.163	72.715	67.115	70.406	87.111	72.8631	2.50442
56	7.485	77.856	68.467	65.41	70.676	72.687	65.344	69.904	93.025	72.9211	3.20821
57	7.618	77.903	70.142	62.467	74.655	72.552	65.923	68.775	89.803	72.7775	2.97601
58	7.752	77.581	70.541	61.422	73.765	72.159	66.737	69.119	87.452	72.347	2.74549
59	7.886	75.626	69.74	62.055	70.98	71.329	66.328	68.209	87.654	71.4901	2.69974
60	8.019	72.585	69.56	64.419	70.001	71.065	66.188	68.772	86.587	71.1471	2.3897
61	8.153	75.526	69.583	65.838	70.099	71.934	66.893	70.276	85.973	72.0153	2.25262
62	8.287	79.961	69.51	64.79	68.744	71.788	66.875	69.745	83.862	71.9094	2.3307
63	8.42	77.4	70.194	62.143	68.134	70.871	66.071	70.257	82.922	70.999	2.29622
64	8.554	75.89	67.46	60.375	68.647	70.605	64.88	70.456	88.289	70.8253	2.96239
65	8.688	76.53	63.404	63.297	67.986	71.266	65.823	70.89	92.71	71.4882	3.41478
66	8.821	76.951	63.913	65.072	67.518	71.883	68.849	69.096	92.926	72.026	3.31195
67	8.955	77.466	69.006	61.576	67.509	71.075	63.05	67.09	94.519	71.4114	3.72508
68	9.089	76.749	69.449	60.93	69.984	71.487	61.461	67.67	97.44	71.8962	4.08145
69	9.222	76.407	67.529	62.854	73.626	72.092	64.116	69.096	93.239	72.3699	3.39723
70	9.356	78.511	67.882	63.396	73.619	72.626	69.22	68.17	88.658	72.7602	2.77635
71	9.49	79.581	70.582	63.899	70.748	73.06	67.157	70.781	90.332	73.2675	2.91532
72	9.623	79.616	72.284	67.734	72.149	74.421	63.176	72.952	95.544	74.7345	3.42114
73	9.757	81.708	71.72	65.204	74.623	74.282	62.772	69.645	97.527	74.6851	3.86663
74	9.891	83.036	72.927	64.722	78.725	75.548	64.012	68.06	100.934	75.9955	4.27249
75	10.024	81.972	78.573	62.773	77.147	75.48	64.587	67.846	98.863	75.9051	4.09314
76	10.158	80.54	77.398	62.908	76.345	74.631	64.786	69.489	93.643	74.9675	3.45081
77	10.292	81.25	74.253	64.204	76.635	75.856	69.193	70.583	97.106	76.135	3.51319
78	10.425	80.542	70.52	62.244	76.527	75.218	68.613	71.227	99.519	75.5513	3.94076
79	10.559	79.753	69.55	63.395	80.281	75.494	67.213	71.216	99.809	75.8389	4.00873
80	10.693	78.334	69.715	63.536	84.01	75.111	65.976	68.609	98.259	75.4437	4.03853
81	10.826	83.856	69.691	61.59	81.539	75.73	64.66	69.991	102.859	76.2395	4.67816
82	10.96	85.301	72.404	63.403	84.797	78.254	64.851	72.844	108.873	78.8409	5.15981
83	11.094	83.867	73.144	65.756	84.608	78.993	65.542	74.545	109.811	79.5332	5.02288
84	11.227	83.365	71.945	66.541	88.385	78.913	63.404	70.669	112.925	79.5184	5.62763
85	11.361	81.038	72.414	68.275	90.885	79.147	63.637	68.39	113.887	79.7091	5.7717
86	11.495	81.634	72.222	70.061	93.053	81.861	65.409	75.053	120.423	82.4645	6.20857
87	11.628	80.298	71.733	70.267	93.814	82.075	66.655	76.624	119.536	82.6252	6.05885
88	11.762	81.029	69.525	69.758	88.097	80.997	66.336	72.398	124.817	81.6196	6.70063
89	11.895	83.305	72.164	68.337	88.687	82.356	66.166	74.559	129.14	83.0892	7.13235
90	12.029	82.324	72.556	68.499	95	81.457	61.863	70.814	125.248	82.2201	7.12327
91	12.163	81.546	72.54	68.445	93.077	80.72	61.645	73.083	120.276	81.4165	6.48341
92	12.296	81.476	72.694	70.151	86.99	81.278	65.486	75.769	121.202	81.8808	6.12506
93	12.43	78.989	72.151	70.389	86.827	79.914	64.802	73.992	116.403	80.4334	5.65743
94	12.564	82.455	72.812	69.166	89.031	79.319	60.985	74.961	110.526	79.9069	5.30468
95	12.697	84.994	77.64	71.192	90.927	81.647	66.925	74.049	109.54	82.1142	4.76862
96	12.831	83.353	82.565	75.057	90.098	82.98	66.048	75.688	111.652	83.4301	4.76985
97	12.965	82.146	82.752	76.892	87.595	83.588	66.011	77.495	115.95	84.0536	5.09781
98	13.098	81.154	88.032	79.481	85.595	84.378	64.85	77.706	117.589	84.8481	5.30544
99	13.232	82.775	97.696	84.376	86.358	87.092	64.875	79.853	117.23	87.5319	5.33142
100	13.366	84.006	90.874	83.462	89.755	86.79	62.027	84.708	116.879	87.3126	5.28644
101	13.499	83.722	85.455	85.008	88.298	86.958	61.826	93.288	114.962	87.4396	5.12763
102	13.633	84.524	92.123	87.311	86.816	88.813	63.523	98.872	111.734	89.2145	4.81895
103	13.767	83.089	93.434	86.664	83.851	88.214	64.062	99.039	110.237	88.5738	4.74234
104	13.9	83.402	95.915	85.018	83.262	88.38	63.807	102.44	107.732	88.7445	4.807
105	14.034	84.071	94.401	82.167	87.356	88.891	64.715	103.653	109.181	89.3044	4.84376
106	14.168	80.303	92.958	81.246	83.668	87.425	64.527	102.992	109.285	87.8005	4.95878
107	14.301	80.682	92.629	81.533	80.627	86.386	63.526	104.95	103.323	86.707	4.78365
108	14.435	84.035	89.944	83.746	80.587	87.226	61.924	106.993	106.619	87.6342	5.1399
109	14.569	86.098	85.4	83.896	87.391	88.276	61.553	105.545	112.127	88.7857	5.36542
110	14.702	87.894	88.406	81.948	88.196	87.197	60.637	99.039	108.469	87.7233	4.86688
111	14.836	89.28	93.126	82.469	89.98	87.657	57.679	97.696	108.172	88.2574	5.14486
112	14.97	86.496	85.43	81.382	89.779	85.858	58.255	98.784	105.041	86.3781	4.87492
113	15.103	83.46	91.681	79.827	91.458	86.47	61.808	95.637	104.876	86.9021	4.50151
114	15.237	89.914	96.436	77.676	90.313	86.865	61.445	92.222	104.383	87.4068	4.58381
115	15.371	88.177	99.014	78.503	92.178	86.628	60.152	90.248	102.219	87.1399	4.64392
116	15.504	86.083	98.211	76.985	91.512	87.825	60.654	95.856	110.275	88.4251	5.25405
117	15.638	88.696	94.955	74.153	94.858	88.298	62.478	99.798	108.006	88.9053	5.1269
118	15.772	89.569	90.266	76.326	91.821	86.865	63.347	96.652	104.17	87.377	4.43355
119	15.905	82.93	86.13	80.253	91.146	85.808	63.45	88.436	111.983	86.267	4.73959
120	16.039	84.098	83.141	79.489	90.895	87.054	63.039	90.673	123.078	87.6834	5.9468
121	16.173	88.337	82.386	79.283	88.363	86.617	67.479	88.664	115.773	87.1128	4.81118
122	16.306	85.564	81.453	79.787	88.261	86.469	74.913	87.633	109.429	86.6886	3.6241
123	16.44	82.702	78.811	77.117	88.42	85.646	74.672	86.875	113.032	85.9094	4.24096
124	16.573	83.032	79.807	74.2	88.813	85.381	73.718	86.667	114.14	85.7197	4.50639
125	16.707	86.369	83.426	77.019	89.2	85.984	73.437	79.352	116.047	86.3543	4.632
126	16.841	92.565	83.043	80.339	89.414	87.038	69.346	80.793	117.887	87.5531	4.99745
127	16.974	92.686	81.659	82.593	89.333	86.976	68.488	83.8	113.946	87.4351	4.55762
128	17.108	92.365	84.767	82.802	90.077	87.798	72.072	85.707	109.43	88.1273	3.7296
129	17.242	93.562	87.584	80.577	88.582	88.365	75.278	86.385	109.016	88.6686	3.50824
130	17.375	93.81	86.751	80.456	88.337	88.411	76.719	86.943	107.975	88.6752	3.31728
131	17.509	96.83	86.88	82.193	94.865	90.069	78.656	86.922	105.922	90.2921	3.08219
132	17.643	97.397	87.808	83.662	96.828	91.151	78.713	89.634	105.742	91.3669	3.01197
133	17.776	96.106	88.568	81.037	94.655	90.348	79.185	88.835	105.815	90.5686	3.00983
134	17.91	98.943	90.775	80.564	97.007	92.426	84.861	88.483	107.748	92.6009	3.03016
135	18.044	100.967	92.757	87.265	100.241	95.241	87.798	88.132	110.275	95.3345	2.86438
136	18.177	103.061	94.746	88.983	97.682	96.424	89.648	90.079	111.375	96.4998	2.71726
137	18.311	102.702	94.29	87.234	98.304	96.629	88.293	93.437	113.342	96.7789	2.96481
138	18.445	103.894	95.328	89.856	105.307	98.736	89.212	94.995	113.586	98.8642	2.94395
139	18.578	107.38	99.531	93.479	109.838	102.232	96.659	96.399	112.076	102.199	2.42841
140	18.712	104.946	100.953	95.603	108.951	103.35	97.472	101.86	112.96	103.262	2.02105
141	18.846	106.81	101.341	98.204	108.574	104.449	93.251	103.897	119.677	104.525	2.76714
142	18.979	105.799	97.687	90.68	108.025	102.352	95.551	100.44	119.016	102.444	3.07523
143	19.113	106.808	98.515	91.075	110.356	103.476	96.262	101.709	120.484	103.586	3.2215
144	19.247	111.291	102.096	98.916	108.518	106.504	96.665	109.798	118.624	106.552	2.53022
145	19.38	119.009	106.858	99.401	110.858	110.612	99.521	114.044	126.089	110.799	3.23042
146	19.514	119.291	107.227	100.573	116.782	113.065	104.318	111.445	133.18	113.235	3.60116
147	19.648	124.55	112.199	105.51	115.239	115.991	108.476	108.614	138.609	116.149	3.82735
148	19.781	121.221	120.54	104.834	117.11	117.992	111.376	108.068	143.939	118.135	4.23879
149	19.915	129.641	121.543	109.297	120.644	121.238	113.922	108.8	146.22	121.413	4.32131
150	20.049	129.311	122.352	108.343	126.621	123.244	116.745	112.869	147.723	123.401	4.26772
151	20.182	133.283	123.875	110.069	128.323	126.199	119.989	119.319	149.788	126.356	4.1456
152	20.316	135.487	124.545	114.966	129.456	128.382	120.977	122.767	151.522	128.513	3.93707
153	20.45	138.431	127.282	116.71	130.309	129.197	117.531	120.794	155.467	129.465	4.51652
154	20.583	146.336	127.271	115.948	134.787	132.1	120.878	121.78	160.742	132.48	5.2538
155	20.717	154.227	123.646	115.174	138.183	132.641	119.145	118.116	164.535	133.208	6.39537
156	20.851	150.949	126.8	114.601	136.763	133.278	117.983	121.068	169.813	133.907	6.58715
157	20.984	148.403	135.347	113.428	139.244	135.595	122.278	125.891	168.818	136.126	6.03831
158	21.118	148.781	139.443	116.215	141.205	136.584	123.255	123.341	167.606	137.054	5.83528
159	21.252	148.616	137.872	121.315	141.529	136.865	122.581	120.61	168.973	137.295	5.82537
160	21.385	149.877	134.315	124.968	140.015	137.746	122.009	126.97	169.417	138.165	5.49803
161	21.519	153.903	134.106	131.279	138.711	139.567	124.528	126.5	170.762	139.919	5.46714
162	21.652	155.543	136.837	135.453	140.79	143.378	130.263	133.787	172.934	143.623	4.99525
163	21.786	154.123	139.599	135.358	144.622	146.044	137.716	138.794	172.799	146.132	4.35215
164	21.92	154.905	139.486	135.179	146.384	147.264	141.585	140.083	173.489	147.297	4.30378
165	22.053	158.648	144.642	137.879	151.571	150.052	143.324	140.374	174.182	150.084	4.17224
166	22.187	164.53	151.072	142.777	158.226	154.277	142.795	144.739	176.659	154.384	4.19803
167	22.321	171.378	156.034	147.584	157.922	158.162	146.377	145.241	183.849	158.318	4.73703
168	22.454	174.734	159.086	152.699	157.258	161.197	150.445	145.535	189.629	161.323	5.07901
169	22.588	181.286	159.414	155.692	162.022	165.591	156.111	151.374	194.234	165.715	5.18843
170	22.722	185.063	164.081	153.818	166.094	167.675	158.42	154.867	192.518	167.817	4.95784
171	22.855	188.19	173.14	153.194	168.334	170.102	159.476	157.344	192.51	170.286	5.00524
172	22.989	192.888	175.196	155.479	167.85	171.933	159.651	161.607	192.61	172.152	5.03877
173	23.123	195.796	176.589	158.768	169.838	171.95	156.443	162.007	185.813	172.151	4.81732
174	23.256	200.901	173.11	157.104	171.598	170.729	151.609	166.692	176.232	170.997	5.19958
175	23.39	204.582	170.562	156.572	172.727	170.773	147.481	175.156	171.142	171.124	5.8393
176	23.524	202.831	175.413	161.752	171.955	171.394	145.256	177.956	166.704	171.658	5.74054
177	23.657	203.421	179.887	163.103	168.901	172.21	143.997	179.944	168.687	172.519	5.96775
178	23.791	191.973	174.272	156.176	160.672	167.071	141.726	180.407	166.288	167.323	5.43128
179	23.925	182.776	167.462	145.569	149.111	159.673	138.666	178.509	157.17	159.867	5.52098
180	24.058	177.212	163.553	141.782	144	155.578	135.52	174.37	154.055	155.759	5.36778
181	24.192	175.349	158.221	134.067	143.965	152.628	133.756	171.188	154.095	152.909	5.45964
182	24.326	175.16	153.106	128.591	142.842	149.938	131.878	165.604	155.482	150.325	5.59553
183	24.459	173.313	147.857	126.105	141.453	146.271	128.07	155.832	154.825	146.716	5.44115
184	24.593	164.525	145.249	123.454	141.976	143.6	127.968	151.309	153.481	143.945	4.72369
185	24.727	162.426	140.085	124.476	139.021	141.116	128.11	141.191	154.891	141.415	4.42125
186	24.86	163.27	133.525	120.999	136.686	138.699	127.076	134.317	158.179	139.094	5.14151
187	24.994	163.299	130.892	119.381	134.894	138.55	128.435	139.047	156.871	138.921	5.15664
188	25.128	163.253	131.64	121.435	133.283	138.177	126.741	139.215	154.464	138.526	4.94963
189	25.261	161.489	132.554	122.094	130.734	137.17	127.235	136.14	152.134	137.444	4.6378
190	25.395	159.561	129.02	121.368	128.892	135.947	128.476	134.544	151.503	136.164	4.56564
191	25.529	160.108	127.28	120.927	130.164	135.102	125.977	131.797	151.692	135.381	4.78202
192	25.662	160.413	130.728	117.706	133.805	135.986	126.838	132.011	153.05	136.317	4.91541
193	25.796	158.628	132.972	115.963	136.216	135.3	123.284	130.308	152.983	135.707	5.009
194	25.93	155.297	131.163	116.091	137.02	134.365	124.567	126.992	151.979	134.684	4.72302
195	26.063	155.1	132.042	114.569	134.637	134.046	125.375	127.186	151.951	134.363	4.76036
196	26.197	160.122	137.642	114.717	133.057	135.178	126.198	125.791	151.598	135.538	5.15607
197	26.33	159.712	140.911	115.555	133.376	135.855	126.304	128.781	148.874	136.171	4.8604
198	26.464	152.98	135.823	116.579	132.127	133.687	126.685	127.007	145.927	133.852	4.04252
199	26.598	147.776	130.536	114.953	132.826	131.547	127.309	122.538	145.63	131.639	3.87018
200	26.731	150.879	129.078	112.84	131.614	131.971	127.313	126.903	146.534	132.142	4.20721
201	26.865	153.756	130.814	114.521	133.758	133.402	125.514	129.301	148.154	133.653	4.37885
202	26.999	150.461	131.023	114.552	136.552	132.455	122.977	128.104	145.345	132.684	4.09282
203	27.132	150.016	130.299	114.558	137.182	132.314	123.244	128.48	144.029	132.515	3.9872
204	27.266	156.251	125.123	115.475	136.322	132.475	124.041	128.44	143.579	132.713	4.49882
205	27.4	157.486	121.279	115.401	130.965	130.449	124.262	124.256	141.109	130.651	4.68992
206	27.533	151.391	126.243	117.614	129.205	130.018	123.867	121.146	141.561	130.131	3.95344
207	27.667	148.139	129.121	117.854	129.524	129.794	122.615	120.807	141.251	129.888	3.64281
208	27.801	147.974	128.048	115.483	131.299	129.281	121.421	121.373	140.471	129.419	3.76731
209	27.934	146.644	125.37	114.032	128.124	128.454	121.549	122.66	142.006	128.605	3.81073
210	28.068	145.58	125.749	111.354	130.224	128.228	122.305	121.832	141.787	128.382	3.90878
211	28.202	142.722	123.794	111.407	130.944	127.775	120.907	121.152	144.972	127.959	4.01718
212	28.335	145.228	120.294	114.67	130.014	127.59	119.133	121.877	143.414	127.778	3.98974
213	28.469	145.188	115.652	113.098	129.548	126.318	119.957	122.213	139.662	126.454	3.98719
214	28.603	145.549	116.508	109.518	131.022	126.53	121.987	120.557	141.957	126.704	4.36262
215	28.736	145.297	118.689	107.502	130.986	126.873	124.77	118.807	143.308	127.029	4.50787
216	28.87	145.486	117.885	109.021	128.181	126.367	122.55	119.778	143.101	126.546	4.39035
217	29.004	143.129	117.563	112.111	129.282	126.265	116.585	121.486	145.869	126.536	4.37082
218	29.137	144.381	117.319	111.166	129.035	124.954	115.367	120.138	139.176	125.192	4.13906
219	29.271	143.958	117.399	108.016	128.836	125.126	118.265	121.639	139.516	125.344	4.19777
220	29.405	141.765	116.343	109.844	128.075	125.122	119.387	120.007	141.783	125.291	4.08091
221	29.538	144.327	114.274	106.441	127.73	124.231	116.404	118.903	144.18	124.561	4.8522
222	29.672	146.304	111.141	103.207	125.469	123.212	116.343	117.068	146.26	123.625	5.50814
223	29.806	146.21	109.792	99.482	123.758	121.975	117.665	116.114	143.991	122.373	5.63984
224	29.939	140.939	113.479	100.759	126.143	122.138	117.79	118.678	139.31	122.405	4.6804
225	30.073	136.827	115.304	101.256	131.013	122.096	115.894	118.125	138.185	122.338	4.41097
226	30.207	137.733	113.179	97.806	132.493	121.776	120.958	114.02	137.674	121.955	4.87571
227	30.34	137.205	111.236	97.723	132.217	120.761	122.139	110.804	134.86	120.868	4.86028
228	30.474	135.655	114.059	99.436	129.456	121.288	123.279	112.807	134.669	121.331	4.34623
229	30.608	135.416	114.344	101.152	127.279	121.464	122.686	112.955	136.87	121.521	4.23202
230	30.741	134.561	118.057	99.227	128.358	121.007	121.286	109.005	137.408	121.114	4.4997
231	30.875	133.968	119.34	99.826	132.741	121.548	119.309	107.363	139.609	121.713	4.79671
232	31.008	134.894	114.711	101.567	133.669	122.13	118.619	111.321	141.69	122.325	4.79098
233	31.142	133.588	110.155	102.569	131.321	120.96	119.184	110.075	140.91	121.095	4.70806
234	31.276	133.497	112.898	104.424	132.109	121.277	119.2	107.508	140.116	121.379	4.57012
235	31.409	136.138	112.048	105.292	132.538	121.494	118.964	107.234	139.173	121.61	4.64899
236	31.543	138.809	115.384	103.906	129.786	121.9	118.236	110.174	138.416	122.076	4.50753
237	31.677	137.821	113.818	102.138	124.712	120.577	116.607	115.077	135.293	120.755	4.14568
238	31.81	133.507	111.701	102.951	121.833	119.292	116.734	115.741	133.222	119.373	3.65064
239	31.944	132.539	113.285	103.421	125.778	120.184	118.714	114.612	133.15	120.21	3.57035
240	32.078	134.212	113.265	101.917	124.995	120.428	119.726	115.63	133.665	120.48	3.78798
241	32.211	134.388	113.706	103.32	123.676	120.091	119.208	115.923	130.468	120.097	3.44634
242	32.345	142.262	121.104	106.848	121.692	122.211	118.448	115.078	130.725	122.296	3.72499
243	32.479	141.384	120.37	107.15	122.531	122.334	117.878	114.843	133.073	122.445	3.7525
244	32.612	143.069	115.63	107.894	124.881	121.996	115.595	113.62	134.784	122.184	4.15367
245	32.746	134.709	113.392	104.746	124.075	119.288	113.13	110.858	135.5	119.462	3.96081
246	32.88	131.427	113.627	99.428	124.417	117.454	115.021	109.444	129.49	117.538	3.77539
247	33.013	130.606	115.152	102.434	123.618	118.123	115.346	110.878	129.051	118.151	3.32901
248	33.147	130.346	117.081	105.232	124.339	118.727	114.442	111.436	128.226	118.729	3.02688
249	33.281	132.139	116.846	102.38	119.967	117.884	115.365	110.469	128.296	117.918	3.32395
250	33.414	130.604	116.925	105.908	117.882	117.844	114.716	111.44	127.188	117.813	2.8165
251	33.548	130.127	118.631	105.965	116.702	118.641	114.555	115.167	129.327	118.639	2.8009
252	33.682	132.164	120.124	107.429	114.283	118.997	112.603	119.673	126.861	119.017	2.78343
253	33.815	132.549	120.018	108.248	111.548	119.013	114.669	118.055	127.823	118.99	2.84494
254	33.949	133.859	118.166	107.113	114.821	119.057	115.058	114.553	130.03	119.082	3.09716
255	34.083	132.695	116.717	111.305	114.915	120.694	117.194	120.099	131.429	120.631	2.70318
256	34.216	132.6	116.211	108.03	113.842	120.558	117.293	123.478	132.363	120.547	3.06042
257	34.35	134.06	116.504	106.615	117.738	120.832	115.785	122.517	133.165	120.902	3.23425
258	34.484	132.935	114.668	103.905	118.598	119.843	115.469	120.8	133.279	119.937	3.41806
259	34.617	134.817	115.541	105.715	114.709	119.366	113.358	119.657	132.782	119.493	3.4781
260	34.751	135.439	116.221	103.986	110.039	119.024	113.365	120.373	135.204	119.206	3.96311
261	34.885	133.539	113.777	102.174	109.829	118.213	113.892	117.702	138.186	118.414	4.225
262	35.018	137.31	115.943	103.891	110.904	120.031	115.034	120.569	138.263	120.243	4.26025
263	35.152	139.413	115.451	100.811	111.486	119.436	115.949	120.031	134.606	119.648	4.36573
264	35.286	137.996	112.643	104.112	115.679	118.789	112.838	119.415	130.137	118.951	3.77052
265	35.419	137.669	113.736	107.161	115.657	119.125	114.062	118.784	127.281	119.184	3.32826
266	35.553	140.895	117.595	107.082	113.786	119.877	118.527	118.117	122.77	119.831	3.43576
267	35.686	139.602	115.343	105.543	113.807	118.735	115.969	117.418	123.596	118.752	3.48021
268	35.82	138.931	110.82	105.857	112.882	118.319	112.66	118.452	129.781	118.463	3.84802
269	35.954	136.577	114.675	106.655	114.528	119.999	115.273	118.951	134.251	120.114	3.62929
270	36.087	139.354	119.622	106.918	117.413	120.908	117.425	114.155	132.09	120.986	3.61684
271	36.221	143.98	116.816	106.853	120.381	121.046	117.603	117.756	124.251	121.086	3.72895
272	36.355	143.873	115.681	106.768	119.667	121.807	118.183	120.706	128.416	121.888	3.81061
273	36.488	142.705	118.133	105.942	115.224	120.861	117.496	119.654	127.472	120.936	3.76875
274	36.622	145.383	115.318	104.073	119.017	120.86	115.747	117.226	130.932	121.069	4.34605
275	36.756	136.242	110.997	103.539	117.895	118.572	114.597	115.545	132.254	118.705	3.79868
276	36.889	130.022	113.275	104.494	113.883	117.752	113.563	117.603	131.915	117.813	3.21678
277	37.023	133.13	114.681	103.781	116.228	119.871	114.858	118.581	139.282	120.052	3.96011
278	37.157	140.172	112.614	104.799	116.749	121.48	116.904	120.496	140.457	121.709	4.45263
279	37.29	141.034	115.366	111.49	111.75	122.211	115.513	124.154	137.343	122.358	4.01554
280	37.424	135.587	119.802	114.831	110.167	122.13	117.294	121.507	135.544	122.108	3.23653
281	37.558	137.939	121.077	109.779	116.512	122.647	119.343	116.353	138.027	122.71	3.60203
282	37.691	139.731	120.922	107.749	124.803	123.107	117.853	112.148	139.901	123.277	4.11745
283	37.825	139.695	121.377	109.196	122.959	122.637	117.179	110.821	138.372	122.78	3.98695
284	37.959	137.752	122.042	108.708	121.029	122.422	118.126	113.763	136.169	122.501	3.5545
285	38.092	140.578	121.024	111.64	118.949	123.138	117.091	116.906	136.615	123.243	3.57401
286	38.226	142.731	123.784	115.574	117.891	124.803	118.258	118.422	137.555	124.877	3.53938
287	38.36	141.337	125.237	112.488	117.964	124.823	118.639	120.9	137.98	124.921	3.53236
288	38.493	140.494	123.323	110.041	119.821	124.108	115.284	123.928	137.325	124.291	3.62948
289	38.627	141.15	123.032	111.523	121.902	124.559	113.436	125.362	137.215	124.772	3.63211
290	38.761	141.244	127.578	113.868	121.734	126.13	112.704	128.49	139.157	126.363	3.67255
291	38.894	142.487	130.034	118.989	121.151	128.933	117.64	130.962	142.293	129.061	3.41837
292	39.028	144.991	125.674	120.529	124.944	129.152	116.36	129.803	143.166	129.327	3.57381
293	39.162	144.086	123.788	118.418	128.556	128.707	116.94	128.489	141.984	128.871	3.48766
294	39.295	144.227	124.667	120.703	127.622	128.817	114.771	126.999	144.417	129.028	3.69738
295	39.429	145.197	124.822	119.057	127.458	128.624	111.818	126.978	147.806	128.97	4.29732
296	39.563	144.033	123.947	120.315	129.363	128.593	112.708	122.28	150.08	128.915	4.39591
297	39.696	142.031	129.226	125.118	131.923	130.515	112.937	121.628	152.955	130.792	4.34309
298	39.83	143.693	126.779	126.849	131.768	130.745	111.573	123.889	153.111	131.051	4.45947
299	39.964	145.198	130.11	125.81	134.388	132.227	111.873	125.058	156.178	132.605	4.73732
300	40.097	144.948	133.886	125.645	138.904	134.081	114.492	125.752	157.773	134.435	4.67892
301	40.231	141.017	138.098	131.358	142.483	136.027	114.619	129.324	157.196	136.265	4.31686
302	40.364	141.728	136.304	131.045	143.235	136.589	112.379	132.837	161.42	136.942	4.84985
303	40.498	144.854	134.135	130.655	141.121	137.744	112.529	137.178	167.498	138.214	5.41968
304	40.632	141.533	133.272	131.163	139.295	137.315	113.841	137.292	167.994	137.713	5.28959
305	40.765	147.154	138.671	130.256	135.251	138.207	114.8	137.353	167.621	138.664	5.28534
306	40.899	150.247	140.736	129.749	136.976	139.679	114.44	143.799	165.8	140.178	5.26614
307	41.033	151.447	141.306	130.083	141.193	141.571	114.277	150.976	165.96	142.102	5.43749
308	41.166	150.506	145.034	130.246	141.405	142.072	116.525	152.51	161.671	142.496	4.93618
309	41.3	151.615	146.67	131.558	139.08	142.49	121.517	148.996	160.366	142.787	4.29476
310	41.434	153.817	144.403	131.86	135.265	142.262	123.446	146.164	163.337	142.569	4.44797
311	41.567	153.134	143.641	129.85	131.549	141.279	123.079	143.961	166.654	141.643	4.91477
312	41.701	152.765	145.071	130.436	135.225	142.376	125.364	142.688	167.661	142.698	4.69974
313	41.835	151.271	141.961	133.063	139.835	142.504	124.128	142.848	166.716	142.791	4.42551
314	41.968	150.415	140.999	132.907	142.024	143.13	125.962	143.896	167.756	143.386	4.3601
315	42.102	155.541	146.241	132.372	143.529	144.738	127.456	144.048	166.266	145.024	4.29968
316	42.236	160.782	146.781	134.68	143.596	146.297	129.543	142.987	168.131	146.6	4.47202
317	42.369	165.943	147.054	138.623	142.852	148.212	130.21	144.06	171.523	148.56	4.85533
318	42.503	169.679	152.066	141.072	142.824	150.746	131.02	149.618	171.856	151.11	4.91264
319	42.637	169.932	156.853	144.99	143.241	152.585	130.776	153.153	171.818	152.918	4.83496
320	42.77	173.019	160.013	147.907	142.305	154.328	133.419	153.711	172.242	154.618	4.86471
321	42.904	179.468	165.139	150.877	144.767	157.172	134.187	154.346	174.244	157.525	5.31314
322	43.038	184.412	168.568	153.532	152.136	160.966	136.613	158.476	176.001	161.338	5.28636
323	43.171	182.083	166.076	155.831	155.181	162.038	137.125	163.02	177.594	162.369	4.93962
324	43.305	177.508	160.942	158.738	154.336	161.532	135.127	165.385	181.237	161.851	5.02621
325	43.439	178.325	161.344	159.639	158.692	164.256	139.114	171.865	182.982	164.527	4.81587
326	43.572	181.915	166.749	159.83	159.541	166.177	139.702	174.488	183.579	166.498	5.00774
327	43.706	184.011	164.394	157.803	157.245	166.344	139.664	176.317	188.41	166.774	5.61945
328	43.84	183.225	159.222	154.042	163.819	166.816	139.357	179.034	193.332	167.356	6.12828
329	43.973	185.723	159.641	159.21	170.674	169.037	137.641	179.621	195.368	169.614	6.34477
330	44.107	187.032	162.189	162.914	177.595	171.625	139.079	175.961	201.409	172.226	6.54678
331	44.241	189.982	161.766	156.254	188.369	173.132	142.401	174.152	204.629	173.836	7.15102
332	44.374	195.504	160.494	153.909	190.239	173.731	144.975	172.877	204.037	174.471	7.38776
333	44.508	193.507	157.533	155.217	188.557	173.639	148.165	172.643	204.964	174.278	7.12636
334	44.642	190.043	158.142	155.731	191.388	174.12	151.517	171.588	204.573	174.638	6.79775
335	44.775	192.278	161.613	155.7	188.872	174.454	153.512	170.89	202.112	174.929	6.34796
336	44.909	195.228	168.993	155.925	183.327	174.659	154.386	170.872	197.349	175.092	5.7008
337	45.042	200.248	171.008	154.641	180.127	174.267	154.33	171.664	191.354	174.705	5.66922
338	45.176	202.444	168.699	151.425	174.485	173.234	155.135	173.487	190.759	173.709	5.95212
339	45.31	199.568	165.547	146.198	169.727	170.777	155.422	173.983	188.692	171.239	6.01604
340	45.443	197.266	164.838	144.537	167.859	169.153	153.072	173.886	186.374	169.623	5.96474
341	45.577	196.686	162.118	144.076	166.495	167.851	149.971	173.947	185.833	168.372	6.13749
342	45.711	192.287	159.742	142.226	164.704	165.095	147.874	170.959	181.645	165.567	5.81604
343	45.844	187.935	155.066	141.286	163.88	162.306	146.896	165.69	178.563	162.703	5.45359
344	45.978	181.992	152.939	143.266	163.837	159.734	142.66	160.192	175.996	160.077	4.9729
345	46.112	177.753	153.431	142.608	165.398	157.992	137.357	158.826	173.595	158.37	4.94907
346	46.245	174.775	153.821	141.793	164.833	157.468	138.015	158.508	173.185	157.8	4.70263
347	46.379	179.238	154.921	142.316	162.724	158.183	138.746	157.757	174.635	158.565	4.95302
348	46.513	179.472	153.819	143.011	160.366	157.683	138.19	156.422	175.657	158.077	5.02768
349	46.646	174.613	153.744	144.464	158.95	156.221	133.672	155.542	175.828	156.629	4.96792
350	46.78	175.243	156.449	144.985	159.534	157.246	136.479	154.623	176.294	157.607	4.78097
351	46.914	175.817	157.09	145.673	158.664	157.866	135.983	156.659	178.35	158.263	4.94759
352	47.047	177.221	159.629	147.056	156.638	157.964	132.002	158.867	178.181	158.445	5.3051
353	47.181	179.598	160.289	147.199	156.507	158.163	132.675	157.727	176.976	158.642	5.32657
354	47.315	180.028	159.535	143.114	156.876	156.778	130.352	155.968	176.134	157.348	5.67879
355	47.448	181.882	159.839	141.775	156.033	156.756	130.309	154.349	178.17	157.389	6.0154
356	47.582	181.287	161.339	142.184	157.661	158.423	134.2	156.974	179.87	158.992	5.7349
357	47.716	177.174	160.198	141.656	160.476	158.277	137.526	155.897	178.529	158.717	5.15258
358	47.849	177.079	158.997	141.74	156.433	157.368	136.2	157.672	176.989	157.81	5.11979
359	47.983	179.454	159.169	143.309	152.294	157.472	135.788	157.657	178.411	157.944	5.37916
360	48.117	180.01	160.949	141.931	152.425	157.944	136.258	157.314	180.885	158.465	5.6341
361	48.25	177.227	160.292	140.519	156.316	157.434	135.374	157.226	179.108	157.937	5.41447
362	48.384	173.828	159.429	140.58	156.05	156.37	132.839	157.737	178.119	156.869	5.32878
363	48.518	174.21	153.656	139.822	154.1	155.582	131.669	158.746	181.433	156.152	5.74581
364	48.651	176.195	154.254	138.443	153.145	155.838	131.22	161.454	181.118	156.458	5.97665
365	48.785	173.677	158.679	137.842	154.687	156.843	131.368	166.131	180.291	157.44	5.87769
366	48.919	172.257	158.819	139.635	156.839	156.786	130.795	161.933	181.913	157.372	5.77601
367	49.052	171.166	155.964	140.577	158.658	156.031	130.905	159.02	180.18	156.563	5.50319
368	49.186	170.204	157.346	140.137	158.606	155.86	131.785	157.328	179.609	156.359	5.35606
369	49.32	172.256	157.596	140.685	156.845	156.147	132.081	159.188	178.352	156.644	5.31284
370	49.453	172.26	156.378	144.313	154.77	155.792	131.605	157.723	177	156.23	5.07327
371	49.587	170.929	154.761	145.145	151.349	155.265	130.015	156.156	182.542	155.77	5.58012
372	49.72	171.845	150.856	142.412	151.718	154.692	130.57	159.497	180.008	155.2	5.52976
373	49.854	166.859	150.598	143.196	153.394	153.75	130.163	157.35	178.034	154.168	5.09011
374	49.988	163.939	150.839	142.673	155.593	153.456	129.689	154.647	180.212	153.881	5.20698
375	50.121	164.801	151.995	141.519	157.101	153.991	130.236	153.235	182.833	154.464	5.47887
376	50.255	164.168	152.307	138.577	156.992	153.14	131.226	151.683	180.65	153.593	5.32302
377	50.389	163.1	149.849	136.999	157.336	152.002	130.149	151.119	179.128	152.46	5.33488
378	50.522	162.213	150.096	136.46	154.358	151.513	129.684	150.809	180.819	151.994	5.48566
379	50.656	161.649	152.163	138.233	152.634	152.3	132.332	150.584	181.779	152.709	5.2691
380	50.79	164.011	150.519	138.048	154.415	152.928	133.816	152.232	180.643	153.327	5.14932
381	50.923	164.832	147.824	136.404	155.375	152.237	132.088	153.41	179.312	152.685	5.30742
382	51.057	166.617	146.296	135.567	155.728	151.894	130.522	153.662	178.925	152.401	5.53863
383	51.191	168.027	145.263	135.007	156.462	151.823	131.484	153.114	177.33	152.314	5.46731
384	51.324	167.57	144.066	136.364	155.284	151.6	132.267	152.443	176.735	152.041	5.2817
385	51.458	166.887	141.691	137.812	154.349	151.278	133.788	149.5	178.052	151.67	5.26273
386	51.592	166.55	142.209	138.985	155.217	151.013	132.342	145.769	179.346	151.429	5.44245
387	51.725	166.643	143.883	137.564	152.938	150.191	129.822	144.737	179.658	150.679	5.6513
388	51.859	164.889	146.075	136.392	150.216	149.636	129.999	145.229	178.341	150.097	5.42544
389	51.993	163.973	150.056	137.933	148.08	150.551	130.081	149.285	177.891	150.981	5.19672
390	52.126	162.779	151.525	136.814	148.336	150.94	131.163	149.228	180.246	151.379	5.3422
391	52.26	162.713	148.687	137.93	152.469	151.611	130.927	150.709	181.419	152.058	5.40382
392	52.394	162.583	149.824	138.351	156.17	152.515	131.285	150.046	183.005	152.972	5.52164
393	52.527	159.807	147.969	137.897	158.488	151.826	131.611	150.342	179.721	152.208	5.18374
394	52.661	160.372	146.557	139.595	154.709	151.695	132.79	152.321	178.069	152.013	4.83616
395	52.795	162.257	146.506	140.635	152.983	152.102	133.317	154.457	177.007	152.408	4.71441
396	52.928	162.638	146.727	139.37	154.352	151.451	133.497	152.036	173.785	151.732	4.47751
397	53.062	164.921	149.032	139.289	155.76	152.596	135.395	153.479	172.383	152.857	4.30807
398	53.196	167.187	148.879	136.022	154.873	152.644	137.766	154.791	171.114	152.91	4.37826
399	53.329	173.584	147.918	135.52	151.269	152.973	138.46	152.828	174.167	153.34	5.02962
400	53.463	174.162	149.098	137.908	151.172	154.086	138.553	152.665	178.201	154.481	5.21284
401	53.597	173.55	151.266	140.016	153.12	155.322	138.588	153.151	180.741	155.719	5.20549
402	53.73	173.358	149.958	140.291	152.454	154.6	137.339	152.891	179.05	154.993	5.14121
403	53.864	171.215	149.068	142.243	151.875	155.148	137.626	156.396	180.465	155.505	5.03714
404	53.998	169.748	150.136	142.135	151.698	155.065	138.183	154.778	181.496	155.405	5.00208
405	54.131	169.123	148.705	143.322	154.466	155.362	138.496	156.908	178.758	155.642	4.65419
406	54.265	170.448	149.512	143.438	152.257	154.611	138.869	156.36	173.116	154.826	4.22603
407	54.398	169.288	153.781	143.966	152.607	155.764	137.366	159.503	176.004	156.035	4.42704
408	54.532	169.333	154.419	144.201	157.022	156.692	136.15	161.778	176.406	157	4.54505
409	54.666	172.658	152.433	143.555	158.622	156.568	137.097	158.193	176.047	156.897	4.6481
410	54.799	172.636	151.54	145.203	158.086	156.031	134.651	155.877	177.161	156.398	4.85484
411	54.933	172.009	150.861	145.967	158.583	155.491	132.087	156.937	175.006	155.868	4.86255
412	55.067	174.515	151.331	144.509	155.985	155.761	133.431	156.783	177.153	156.184	5.09527
413	55.2	174.888	151.865	143.039	154.227	155.945	137.034	156.709	176.773	156.31	4.88428
414	55.334	174.846	150.938	140.804	156.522	155.469	135.819	156.819	175.788	155.876	5.02077
415	55.468	176.116	151.793	138.909	157.789	156.159	137.599	156.505	177.91	156.597	5.23335
416	55.601	175.687	152.824	140.007	159.546	156.593	137.904	155.89	177.586	157.005	5.09153
417	55.735	175.934	154.307	141.712	163.929	157.394	137.828	156.4	174.569	157.759	4.85435
418	55.869	175.826	156.781	141.299	162.054	156.972	136.737	156.68	172.346	157.337	4.7656
419	56.002	176.631	155.192	141.808	158.858	156.451	137.365	155.751	172.345	156.8	4.71593
420	56.136	178.136	156.367	144.502	158.968	157.363	139.332	154.681	171.853	157.65	4.51604
421	56.27	178.045	159.842	146.312	159.176	157.953	138.394	155.967	170.069	158.22	4.38543
422	56.403	177.834	162.448	147.559	156.36	158.095	139.073	156.139	169.024	158.317	4.24118
423	56.537	180.189	161.142	147.943	154.331	157.811	138.109	153.975	171.285	158.098	4.63899
424	56.671	182.974	159.475	147.677	156.701	158.582	138.387	155.915	171.556	158.908	4.81932
425	56.804	183.92	160.903	149.161	158.692	160.019	139.453	159.075	171.356	160.322	4.71195
426	56.938	182.698	161.619	152.058	160.065	160.595	138.823	159.028	172.088	160.872	4.57225
427	57.072	180.679	158.316	152.046	160.1	159.51	137.074	159.702	170.799	159.778	4.50375
428	57.205	180.42	157.606	150.092	160.32	159.186	138.651	159.312	169.859	159.431	4.37628
429	57.339	180.302	159.538	149.558	164.523	159.951	141.596	156.806	168.776	160.131	4.1569
430	57.473	178.935	162.488	150.672	164.465	160.856	142.773	161.594	165.849	160.954	3.77644
431	57.606	179.345	161.837	149.354	162.864	160.021	141.313	161.88	164.606	160.153	3.94813
432	57.74	177.8	162.28	148.428	161.616	159.888	138.217	162.195	170.792	160.152	4.33872
433	57.874	177.784	164.444	148.323	159.724	159.454	136.881	162.799	168.325	159.717	4.39913
434	58.007	181.038	164.675	149.257	159.053	160.539	138.349	163.778	169.879	160.821	4.54402
435	58.141	180.478	166.25	148.674	159.659	160.33	139.465	161.749	167.915	160.565	4.37475
436	58.275	182.362	168.571	149.089	159.491	160.453	138.177	161.145	166.438	160.716	4.64439
437	58.408	180.761	170.437	151.872	162.986	161.437	140.226	158.539	166.615	161.609	4.29532
438	58.542	180.884	172.566	151.787	164.397	162.853	141.54	161.25	169.033	163.039	4.30745
439	58.676	182.051	171.583	152.276	160.282	162.134	139.686	162.147	168.696	162.357	4.49832
440	58.809	181.535	166.321	152.795	159.044	162.179	142.611	162.828	171.541	162.357	4.1413
441	58.943	182.135	162.585	154.301	157.114	162.37	145.053	165.088	171.169	162.477	3.93708
442	59.077	185.431	164.875	151.538	156.999	162.504	143.256	165.619	171.641	162.733	4.52193
443	59.21	185.546	167.391	151.772	156.865	162.765	142.287	167.028	170.359	163.002	4.61127
444	59.344	190.027	167.418	153.029	155.474	163.352	143.076	167.3	169.082	163.595	4.9204
445	59.477	189.95	166.943	154.592	154.185	163.836	145.993	167.727	168.711	163.992	4.6814
446	59.611	190.763	169.214	155.524	155.471	164.612	145.229	169.21	168.236	164.782	4.78268
447	59.745	190.136	170.275	158.404	156.994	165.933	146.44	169.045	171.393	166.078	4.55235
448	59.878	187.626	169.137	157.886	157.548	165.957	145.7	169.081	176.285	166.153	4.5158
449	60.012	187.063	171.113	156.727	157.104	166.369	145.379	169.758	179.455	166.621	4.72901
450	60.146	188.232	173.119	154.279	158.331	166.404	144.493	169.845	179.046	166.719	4.97261
451	60.279	188.934	173.515	153.608	161.228	167.152	147.588	170.307	176.842	167.397	4.66675
452	60.413	190.585	173.073	154.269	163.755	168.023	148.962	170.914	176.417	168.25	4.59748
453	60.547	191.783	170.271	155.49	162.61	167.993	150.838	169.97	176.449	168.175	4.48389
454	60.68	192.377	172.26	156.407	162.824	167.779	148.176	169.43	174.684	167.992	4.65475
455	60.814	192.973	173.756	156.489	164.758	168.002	145.827	170.784	173.499	168.261	4.87135
456	60.948	194.434	171.965	155.819	161.188	168.001	146.217	172.504	176.351	168.31	5.12872
457	61.081	195.422	172.017	155.952	160.582	169.312	146.358	175.559	182.465	169.708	5.47952
458	61.215	192.777	174.376	157.633	163.388	170.446	146.94	175.656	185.33	170.818	5.22393
459	61.349	191.258	170.381	158.288	163.321	169.28	148.914	172.149	182.754	169.543	4.7143
460	61.482	190.065	172.352	156.992	159.606	168.399	149.039	169.259	183.613	168.666	4.81613
461	61.616	190.28	175.887	156.569	161.268	168.633	147.325	169.092	182.42	168.934	4.93637
462	61.75	189.889	177.226	159.501	160.438	169.325	147.369	172.378	180.382	169.564	4.76966
463	61.883	191.073	176.608	158.892	161.333	170.473	150.938	172.439	183.878	170.704	4.71397
464	62.017	193.71	175.891	157.958	163.354	172.049	152.996	173.854	188.987	172.35	5.01883
465	62.151	194.226	178.069	158.368	166.184	173.503	153.683	175.774	190.769	173.822	5.05014
466	62.284	190.798	180.462	158.306	173.658	174.996	154.765	175.46	193.976	175.303	4.87142
467	62.418	195.023	180.786	160.839	176.351	176.645	154.828	176.161	195.307	176.993	5.05034
468	62.552	196.242	181.426	159.649	174.143	176.881	155.215	174.916	199.976	177.306	5.51808
469	62.685	202.034	183.65	156.966	174.296	178.529	154.935	180.976	201.358	179.093	6.18592
470	62.819	203.783	186.59	155.462	178.919	179.741	157.308	182.292	198.036	180.266	6.06117
471	62.953	203.742	184.794	162.421	180.634	181.479	160.195	182.21	199.53	181.876	5.42592
472	63.086	206.051	182.79	165.119	180.2	180.519	159.332	180.595	192.033	180.83	5.13217
473	63.22	205.203	182.308	166.271	182.847	180.218	160.349	180.29	185.775	180.408	4.73479
474	63.354	200.867	181.224	161.789	181.933	177.688	156.166	181.153	182.575	177.924	4.85358
475	63.487	202.451	181.149	162.795	181.89	178.67	158.904	181.587	183.505	178.869	4.7365
476	63.621	205.361	183.292	162.419	183.388	180.172	158.103	185.444	185.525	180.463	5.19709
477	63.755	204.568	184.912	160.779	177.437	179.079	156.55	187.04	184.839	179.4	5.38613
478	63.888	201.81	185.375	160.481	171.703	176.684	152.917	188.3	178.446	176.964	5.50401
479	64.022	202.667	185.147	160.849	172.34	176.459	152.441	187.838	176.063	176.726	5.55639
480	64.155	203.535	184.521	160.625	170.631	176.142	152.9	187.864	174.947	176.396	5.62241
481	64.289	202.962	184.26	158.438	165.564	174.96	153.813	187.765	173.796	175.195	5.73825
482	64.423	203.5	180.324	155.583	163.184	173.75	154.475	187.502	173.715	174.004	5.87076
483	64.556	204.229	179.842	154.385	163.401	174.176	156.043	187.407	176.125	174.451	5.90116
484	64.69	204.844	182.946	153.993	161.585	174.165	156.121	185.175	176.84	174.459	6.03079
485	64.824	206.413	180.758	153.473	160.911	172.988	156.357	180.043	175.245	173.274	6.02835
486	64.957	207.765	178.765	152.342	159.197	171.797	153.778	180.006	173.467	172.14	6.37157
487	65.091	207.195	180.233	151.473	157.759	171.757	153.541	182.079	172.778	172.102	6.51034
488	65.225	205.827	178.507	152.533	158.413	172.277	157.182	180.44	175.167	172.543	6.04851
489	65.358	203.295	179.278	153.647	157.268	171.798	160.699	176.222	173.115	171.915	5.56291
490	65.492	203.971	178.812	153.124	159.841	171.455	160.323	174.345	170.645	171.565	5.53424
491	65.626	207.321	180.191	152.165	163.06	172.225	157.865	173.523	173.477	172.478	5.96199
492	65.759	206.813	180.068	151.036	160.046	171.401	155.081	173.188	176.381	171.752	6.21942
493	65.893	205.466	177.051	148.249	160.725	170.716	153.427	176.488	176.888	171.126	6.29803
494	66.027	203.685	178.388	148.028	159.64	170.448	151.806	179.045	175.861	170.863	6.31971
495	66.16	202.771	177.324	150.05	159.767	170.53	152.489	176.067	178.366	170.921	6.03151
496	66.294	202.396	175.482	150.517	158.597	170.771	156.401	174.689	179.814	171.083	5.79964
497	66.428	204.303	175.479	151.839	160.725	171.599	158.799	174.273	177.749	171.846	5.67204
498	66.561	207.713	177.915	151.592	164.864	171.57	159.061	168.229	173.487	171.804	5.91841
499	66.695	206.896	179.357	150.588	163.594	171.46	159.089	168.843	173.779	171.701	5.94678
500	66.829	205.032	176.202	149.886	165.863	171.669	159.03	170.094	177.796	171.947	5.73367
501	66.962	203.979	171.134	151.12	166.337	171.073	158.347	172.257	176.266	171.314	5.49873
502	67.096	203.5	168.468	151.108	163.855	170.434	160.268	171.482	175.821	170.617	5.4235
503	67.23	202.917	168.914	150.263	164.034	171.524	164.048	170.171	181.776	171.706	5.44948
504	67.363	201.592	170.687	146.873	160.851	170.805	163.633	169.974	183.954	171.046	5.73871
505	67.497	198.444	170.067	147.247	159.283	169.283	162.548	167.797	181.018	169.461	5.38117
506	67.631	198.397	169.666	153.302	161.616	170.889	165.036	170.339	178.011	170.907	4.70326
507	67.764	204.482	169.598	153.118	162.794	172.485	167.2	172.727	177.913	172.54	5.27556
508	67.898	203.781	171.725	154.148	163.13	172.874	165.031	172.835	180.36	172.986	5.20924
509	68.032	203.455	171.961	154.311	164.262	172.981	163.335	173.309	181.493	173.138	5.20937
510	68.165	207.037	167.436	154.498	166.242	172.924	163.533	171.648	181.606	173.115	5.57879
511	68.299	208.443	168.047	154.847	168.389	173.038	162.387	168.744	182.303	173.275	5.74491
512	68.433	208.414	172.447	155.196	170.327	174.467	165.717	169.445	180.967	174.623	5.4916
513	68.566	208.496	174.504	155.545	172.349	175.443	164.584	172.869	181.261	175.631	5.43959
514	68.7	209.066	173.233	155.894	173.231	175.818	167.968	170.806	181.503	175.94	5.4029
515	68.833	210.101	175.962	156.244	172.843	176.472	169.143	169.257	182.734	176.594	5.5071
516	68.967	211.528	171.865	156.593	173.906	176.987	171.93	170.85	182.866	177.066	5.57813
517	69.101	211.731	175.77	156.942	176.046	178.18	172.482	171.192	183.775	178.265	5.50913
518	69.234	212.691	179.675	157.291	176.242	179.36	173.034	171.865	185.6	179.47	5.57874
519	69.368	213.65	183.58	157.64	176.354	180.569	173.585	175.77	184.192	180.667	5.56099
520	69.502	214.609	185.485	157.99	176.466	181.485	174.137	181.124	181.106	181.55	5.5816
521	69.635	215.568	187.39	158.339	176.578	182.493	174.689	181.967	183.703	182.591	5.66774
522	69.769	216.527	189.295	158.688	176.69	182.757	175.24	177.544	186.3	182.88	5.81776
523	69.903	217.487	191.2	159.037	176.802	183.57	175.792	177.007	188.898	183.724	5.95822
524	70.036	218.446	193.105	159.386	176.914	184.993	176.344	180.777	191.495	185.183	6.0363

## Sheet: pectinase
Top cell													Bottom cell
Index:	Position (µm):	Line 1	Line 2	Line 3	Line 4	Line 5	Line 6	Line 7	Line 8	Mean	SD		Position (µm):	Line 1	Line 2	Line 3	Line 4	Line 5	Line 6	Line 7	Line 8	Mean	SD
0	0	81.034	71.457	67.234	80.4	71.457	78.794	65.217	76.614	74.0259	2.13851		0	69.185	89.274	75.527	64.02	87.016	80.297	68.66	77.038	76.3771	3.16233
1	0.262	81.034	71.457	67.026	80.4	71.236	78.799	65.015	76.614	73.9476	2.17022		0.262	70.574	89.869	75.887	64.512	92.951	80.832	70.038	77.405	77.7585	3.47759
2	0.525	81.004	71.457	67.183	80.4	71.403	78.824	65.167	76.614	74.0065	2.14569		0.525	72.466	90.815	79.03	65.133	96.761	81.682	71.916	80.611	79.8018	3.64707
3	0.787	81.034	71.457	67.234	80.378	71.457	78.824	65.217	76.614	74.0269	2.13854		0.787	75.511	91.396	82.582	67.349	99.194	82.206	74.938	84.234	82.1763	3.52459
4	1.05	81.41	71.457	66.55	80.127	70.73	78.824	64.554	76.614	73.7833	2.25224		1.05	78.408	93.342	85.811	70.487	105.822	83.956	77.813	87.527	85.3958	3.81669
5	1.312	81.453	71.457	66.931	80.399	71.135	78.824	64.923	76.614	73.967	2.21048		1.312	82.136	96.653	91.206	73.679	113.299	86.934	81.513	93.03	89.8062	4.24072
6	1.575	81.469	71.457	67.238	81.386	71.461	78.824	65.22	76.614	74.2086	2.21932		1.575	87.868	99.991	97.343	75.846	117.289	89.936	87.201	99.29	94.3455	4.32267
7	1.837	81.287	71.457	67.352	82.38	71.582	78.824	65.331	77.211	74.428	2.26425		1.837	93.131	103.867	100.78	81.914	118	93.423	92.425	102.796	98.292	3.7772
8	2.1	81.441	71.594	67.114	83.523	71.33	78.824	65.101	78.146	74.6341	2.40099		2.1	98.779	108.682	106.571	86.228	120.566	97.753	98.029	108.702	103.164	3.62841
9	2.362	83.118	71.862	68.915	83.775	73.244	78.824	66.848	78.067	75.5816	2.23862		2.362	104.09	116.762	116.13	90.675	123.08	105.02	103.3	118.453	109.689	3.78706
10	2.625	84.513	73.281	73.795	82.874	78.43	78.993	71.581	79.186	77.8316	1.63489		2.625	107.866	122.971	121.26	98.071	123.659	110.606	107.048	123.685	114.396	3.45956
11	2.887	88.993	73.514	79.364	83.369	84.349	79.922	76.983	80.434	80.866	1.6739		2.887	112.772	130.069	123.546	105.267	125.739	116.99	111.916	126.017	119.04	3.04559
12	3.15	100.535	74.192	80.981	89.143	86.068	80.249	78.552	80.247	83.7459	2.88705		3.15	115.555	138.71	128.24	105.822	123.149	124.761	114.678	130.805	122.715	3.67769
13	3.412	98.315	76.032	75.662	96.444	80.414	81.558	73.392	82.644	83.0576	3.32434		3.412	114.701	148.065	131.355	110.196	121.477	133.176	113.831	133.982	125.848	4.58362
14	3.675	90.376	77.937	72.635	97.919	77.197	84.725	70.456	89.877	82.6402	3.40774		3.675	114.926	152.87	130.042	112.631	121.604	137.498	114.054	132.643	127.033	4.94527
15	3.937	88.241	81.52	73.58	93.6	78.201	87.382	71.372	91.896	83.224	2.94877		3.937	119.789	155.768	130.872	113.513	120.351	140.104	118.88	133.489	129.096	4.93768
16	4.2	86.917	84.555	74.24	92.351	78.904	88.576	72.013	90.751	83.5384	2.70014		4.2	117.524	157.99	130.831	115.089	121.414	142.103	116.632	133.448	129.379	5.29458
17	4.462	84.422	85.153	71.891	90.737	76.407	88.485	69.735	90.072	82.1127	2.93731		4.462	115.821	162.004	127.767	112.657	118.771	145.713	114.942	130.322	128.5	6.14249
18	4.725	83.551	82.612	69.767	88.317	74.149	89.055	67.674	89.904	80.6286	3.15211		4.725	116.873	162.205	126.63	110.465	117.193	145.894	115.986	129.163	128.051	6.24757
19	4.987	85.207	79.965	69.162	85.744	73.507	88.683	67.087	84.904	79.2824	2.93318		4.987	116.318	163.536	127.999	110.46	117.873	147.091	115.435	130.559	128.659	6.45715
20	5.25	85.032	78.566	69.318	85.096	73.672	87.195	67.238	82.361	78.5597	2.70948		5.25	112.999	161.912	126.843	110.413	117.655	145.631	112.141	129.38	127.122	6.4791
21	5.512	84.454	78.744	68.967	84.271	73.299	86.657	66.898	81.923	78.1516	2.66804		5.512	112.961	158.789	125.35	108.086	120.148	142.822	112.104	127.857	126.015	6.09484
22	5.774	83.483	79.115	69.297	84.091	73.65	85.63	67.219	81.999	78.0605	2.5124		5.774	116.133	158.959	125.153	106.587	122.797	142.974	115.252	127.656	126.939	5.93239
23	6.037	84.497	78.945	68.516	83.778	72.82	83.54	66.461	81.072	77.4536	2.55006		6.037	116.39	160.62	124.198	106.734	124.968	144.469	115.507	126.682	127.446	6.12567
24	6.299	82.541	77.731	68.254	83.035	72.541	84.532	66.207	79.766	76.8259	2.48086		6.299	116.164	157.479	124.463	108.476	132.944	141.643	115.283	126.952	127.925	5.63178
25	6.562	82.573	74.899	67.626	82.23	71.874	86.132	65.598	81.067	76.4999	2.68897		6.562	114.69	156.121	124.175	107.494	142.563	140.421	113.82	126.659	128.243	5.93391
26	6.824	83.587	74.342	69.157	80.831	73.501	83.995	67.082	80.186	76.5851	2.29501		6.824	112.486	155.647	124.681	103.451	145.307	139.995	111.632	127.175	127.547	6.44907
27	7.087	82.027	73.677	69.264	81.822	73.614	81.259	67.186	76.74	75.6986	2.03473		7.087	114.646	154.578	122.903	103.776	145.363	139.034	113.776	125.361	127.43	6.16356
28	7.349	81.448	73.128	69.27	81.907	73.621	79.244	67.192	77.18	75.3738	1.93711		7.349	112.365	155.232	118.973	104.685	140.81	139.622	111.513	121.352	125.569	6.23787
29	7.612	82.381	72.551	68.201	81.508	72.485	79.383	66.155	76.005	74.8336	2.12811		7.612	110.524	157.83	116.695	104.279	134.93	141.959	109.685	119.029	124.366	6.59938
30	7.874	81.874	71.845	66.621	80.279	70.806	79.504	64.623	76.156	73.9635	2.28965		7.874	110.105	161.416	115.65	105.177	129.314	145.185	109.27	117.963	124.26	7.0038
31	8.137	83.13	70.991	67.86	78.871	72.122	78.783	65.824	77.876	74.4321	2.15729		8.137	107.5	161.504	113.866	106.285	123.455	145.263	106.684	116.143	122.588	7.18797
32	8.399	80.465	70.431	68.708	79.279	73.024	79.257	66.647	77.99	74.4751	1.92343		8.399	106.885	157.166	114.339	104.866	112.287	141.362	106.074	116.626	119.951	6.72883
33	8.662	77.821	71.233	68.519	80.442	72.823	79.39	66.463	76.954	74.2056	1.8392		8.662	103.87	157.611	116.426	103.191	107.568	141.762	103.082	118.755	119.033	7.16952
34	8.924	79.551	71.81	68.669	80.144	72.982	78.982	66.609	76.79	74.4421	1.8346		8.924	100.599	159.874	113.574	102.657	109.144	143.797	99.836	115.845	118.166	7.77989
35	9.187	81.763	70.571	68.211	79.983	72.496	79.436	66.165	77.126	74.4689	2.08114		9.187	99.637	156.668	112.814	99.582	106.843	140.914	98.881	109.97	115.664	7.59982
36	9.449	81.593	71.455	68.469	80.291	72.769	78.824	66.415	77.499	74.6644	2.00593		9.449	98.312	152.692	112.453	94.639	106.641	137.338	97.567	106.542	113.273	7.36871
37	9.712	81.557	71.457	67.361	80.041	71.592	78.824	65.34	76.573	74.0931	2.13291		9.712	96.332	149.257	111.173	97.661	108.861	134.248	95.602	110.336	112.934	6.82613
38	9.974	81.182	71.457	66.034	82.002	70.181	78.824	64.053	76.395	73.766	2.4188		9.974	95.326	150.511	106.967	95.314	107.275	135.376	94.603	109.106	111.81	7.25108
39	10.237	81.267	71.457	68.104	81.039	72.381	78.824	66.061	75.519	74.3315	2.04387		10.237	94.168	150.643	106.323	94.93	106.354	135.495	93.453	108.449	111.227	7.40486
40	10.499	80.898	71.797	69.152	81.779	73.496	78.824	67.078	75.528	74.819	1.91264		10.499	92.902	151.457	106.608	94.08	104.726	136.227	92.197	108.74	110.867	7.68134
41	10.762	81.213	71.273	67.76	80.117	72.016	78.593	65.727	75.597	74.037	2.03467		10.762	91.797	151.082	108.023	95.658	104.349	135.889	91.101	110.183	111.01	7.65308
42	11.024	81.579	71.223	68.301	80.543	72.591	78.05	66.252	75.505	74.2555	1.98478		11.024	93.024	150.067	106.097	94.54	103.961	134.977	90.16	108.219	110.131	7.56493
43	11.286	81.191	71.418	68.827	79.56	73.151	78.346	66.763	76.675	74.4914	1.85769		11.286	93.891	151.64	103.198	91.228	101.219	136.392	93.178	105.262	109.501	7.87075
44	11.549	82.255	71.416	69.899	80.301	74.289	79.273	67.802	77.334	75.3211	1.86509		11.549	94.506	149.08	101.885	93.653	96.425	134.089	91.14	103.923	108.088	7.59267
45	11.811	81.785	70.598	69.761	81.16	74.143	80.311	67.668	76.674	75.2625	1.96286		11.811	91.733	150.562	101.551	93.015	95.497	135.422	91.037	103.582	107.8	7.97038
46	12.074	81.044	71.887	69.713	80.097	74.092	78.993	67.621	76.97	75.0521	1.76893		12.074	89.993	152.171	103.025	91.295	98.336	136.869	89.31	105.086	108.261	8.30578
47	12.336	81.739	73.458	68.81	78.735	73.132	79.827	66.746	76.812	74.9074	1.88126		12.336	87.793	149.255	103.473	90.242	97.432	134.247	87.127	105.542	106.889	8.10486
48	12.599	83.049	75.123	69.558	81.993	73.927	81.014	67.471	75.039	75.8967	2.03054		12.599	87.519	147.413	103.319	90.081	95.584	132.59	86.855	105.385	106.093	7.90518
49	12.861	82.952	71.603	69.088	79.106	73.427	80.859	67.015	77.882	75.2415	2.04846		12.861	89.888	150.745	103.435	91.152	96.204	135.586	89.206	105.504	107.715	8.14906
50	13.124	82.508	70.461	67.327	78.805	71.556	80.943	65.307	79.557	74.558	2.35533		13.124	91.401	152.043	102.629	91.779	96.55	136.754	90.708	104.682	108.318	8.20974
51	13.386	81.986	72.065	66.768	81.245	70.962	78.082	64.765	78.328	74.2751	2.32077		13.386	92.924	152.605	101.549	90.678	96.743	137.259	92.219	103.58	108.445	8.2466
52	13.649	82.51	72.426	67.846	83.378	72.108	80.605	65.811	77.84	75.3155	2.37503		13.649	91.837	154.855	103.982	90.596	97.806	139.283	91.14	106.062	109.445	8.58729
53	13.911	82.724	74.539	69.351	82.45	73.707	80.972	67.271	76.919	75.9916	2.07096		13.911	91.715	154.212	108.574	90.7	97.628	138.705	91.019	110.745	110.412	8.45163
54	14.174	80.676	74.108	68.565	82.324	72.871	80.219	66.508	76.007	75.1598	2.03872		14.174	91.214	153.959	108.419	92.859	96.969	138.477	90.522	110.587	110.376	8.38895
55	14.436	81.323	73.489	66.655	81.852	70.842	80.907	64.656	75.514	74.4047	2.37345		14.436	92.08	153.669	108.035	96.967	98.92	138.216	91.381	110.196	111.183	8.08023
56	14.699	80.389	73.215	66.6	80.567	70.783	80.473	64.602	76.532	74.1451	2.26043		14.699	91.784	153.165	109.573	98.387	98.087	137.763	91.087	111.764	111.451	8.00307
57	14.961	80.853	71.451	66.15	80.574	70.305	80.015	64.165	77.042	73.8194	2.36739		14.961	93.605	152.144	110.43	99.43	97.335	136.845	92.894	112.639	111.915	7.68593
58	15.224	81.217	71.542	66.104	81.435	70.256	79.134	64.121	76.614	73.8029	2.39137		15.224	97.137	150.092	111.391	99.812	96.299	134.999	96.4	113.619	112.469	7.12206
59	15.486	81.601	73.289	66.6	80.24	70.784	79.877	64.602	76.614	74.2009	2.28228		15.486	96.58	150.845	112.808	100.388	94.028	135.677	95.847	115.064	112.655	7.359
60	15.749	81.458	70.604	66.997	80.374	71.205	79.39	64.987	76.614	73.9536	2.243		15.749	94.67	154.494	113.599	101.012	96.083	138.959	93.952	115.871	113.58	7.93978
61	16.011	81.48	71.266	67.949	80.4	72.217	79.234	65.911	76.614	74.3839	2.08164		16.011	94.793	155.584	112.523	100.441	97.901	139.939	94.074	114.773	113.753	8.03267
62	16.274	81.741	71.457	68.012	80.367	72.284	78.818	65.972	76.614	74.4081	2.06541		16.274	94.999	152.458	108.483	96.994	99.662	137.127	94.278	110.653	111.832	7.63297
63	16.536	81.787	71.825	66.042	80.325	70.19	78.824	64.061	76.614	73.7085	2.35822		16.536	92.194	150.225	110.286	96.485	99.642	135.119	91.495	112.492	110.992	7.55558
64	16.798	82.337	71.577	63.995	80.4	68.014	79.094	62.075	76.541	73.0041	2.73517		16.798	90.913	151.387	112.22	92.729	98.264	136.164	90.223	114.464	110.795	8.02752
65	17.061	80.759	71.457	66.875	80.4	71.076	79.375	64.869	76.458	73.9086	2.19849		17.061	93.833	149.47	109.065	95.312	98.224	134.44	93.121	111.246	110.589	7.38668
66	17.323	81.51	71.457	66.82	80.4	71.017	79.079	64.815	76.614	73.964	2.2411		17.323	94.857	146.656	109.454	96.261	97.855	131.909	94.138	111.643	110.347	6.86981
67	17.586	81.111	71.457	66.692	80.4	70.881	78.824	64.691	76.614	73.8337	2.22674		17.586	96.197	147.355	112.89	94.764	98.033	132.537	95.467	115.148	111.549	6.93857
68	17.848	80.763	71.457	65.745	80.4	69.875	78.824	63.773	76.614	73.4314	2.35446		17.848	98.769	151.051	112.026	97.266	102.318	135.862	98.019	114.267	113.697	7.01762
69	18.111	81.048	71.488	63.501	80.4	67.49	78.824	61.596	76.614	72.6201	2.73301		18.111	98.5	151.088	110.515	98.67	104.579	135.895	97.752	112.725	113.715	6.93856
70	18.373	81.034	72.305	64.053	80.4	68.077	78.883	62.132	76.614	72.9373	2.6384		18.373	99.931	153.408	110.831	96.746	105.118	137.982	99.172	113.048	114.529	7.23487
71	18.636	81.371	71.199	65.748	80.4	69.878	78.711	63.776	76.614	73.4621	2.38846		18.636	101.729	155.463	114.67	99.556	106.762	139.83	100.957	116.963	116.991	7.20334
72	18.898	81.369	71.343	66.842	80.4	71.041	79.039	64.837	76.614	73.9356	2.22994		18.898	104.039	158.998	115.812	103.417	108.203	143.009	103.25	118.128	119.357	7.34054
73	19.161	80.161	71.98	65.694	80.4	69.821	78.581	63.723	76.614	73.3718	2.31351		19.161	106.988	159.607	120.798	104.396	110.664	143.557	106.177	123.214	121.925	7.06601
74	19.423	78.476	71.376	68.158	81.344	72.44	78.598	66.114	76.575	74.1351	1.92369		19.423	106.712	157.941	130.417	107.178	113.126	142.059	105.903	133.025	124.545	6.8478
75	19.686	78.158	70.951	67.232	79.689	71.455	78.304	65.215	76.754	73.4698	1.94692		19.686	110.414	158.656	133.358	106.254	115.009	142.702	109.576	136.025	126.499	6.71006
76	19.948	78.817	74.317	66.577	79.516	70.759	81.827	64.579	78.909	74.4126	2.28383		19.948	111.414	159.189	131.351	106.438	117.36	143.181	110.568	133.978	126.685	6.53759
77	20.211	78.353	78.164	68.09	84.459	72.367	84.671	66.047	82.419	76.8213	2.56208		20.211	112.679	160.441	128.133	108.775	120.032	144.307	111.824	130.696	127.111	6.33694
78	20.473	85.303	82.56	70.712	88.375	75.154	90.941	68.591	85.559	80.8994	2.95462		20.473	113.594	162.489	127.009	109.577	122.63	146.149	112.732	129.549	127.966	6.45194
79	20.736	92.712	88.065	75.108	94.062	79.825	96.618	72.854	89.603	86.1059	3.18907		20.736	115.19	161.094	128.092	108.988	125.793	144.895	114.316	130.654	128.628	6.12697
80	20.998	95.238	86.407	81.3	90.571	86.407	91.345	78.861	93.773	87.9877	2.05722		20.998	113.273	161.584	126.681	109.545	127.967	145.335	112.414	129.215	128.252	6.31253
81	21.261	89.078	75.178	78.292	77.43	83.21	80.529	75.943	81.427	80.1359	1.60421		21.261	114.226	160.558	125.408	109.552	130.312	144.413	113.36	127.916	128.218	6.10252
82	21.523	79.101	68.435	66.88	78.491	71.081	75.933	64.873	72.603	72.1746	1.88371		21.523	115.016	155.75	125.013	108.62	132.602	140.088	114.144	127.513	127.343	5.47597
83	21.785	80.059	71.285	63.505	80.138	67.494	78.29	61.6	75.788	72.2699	2.62422		21.785	113.245	151.181	123.092	106.176	130.754	135.979	112.386	125.554	124.796	5.16572
84	22.048	81.72	71.639	67.001	80.4	71.21	78.734	64.991	76.883	74.0722	2.21499		22.048	111.49	142.57	118.967	102.717	130.397	128.233	110.644	121.346	120.796	4.51537
85	22.31	81.002	71.725	67.351	80.4	71.581	79.168	65.33	75.981	74.0673	2.11706		22.31	105.973	134.342	113.236	99.749	129.814	120.833	105.169	115.501	115.577	4.30742
86	22.573	81.034	71.809	67.588	80.4	71.833	79.511	65.56	76.614	74.2936	2.10779		22.573	101.725	126.853	111.851	94.644	127.621	114.097	100.953	114.088	111.479	4.22594
87	22.835	81.034	71.828	66.206	80.4	70.365	79.23	64.22	76.614	73.7371	2.30835		22.835	96.561	118.061	106.171	88.142	124.204	106.189	95.828	108.294	105.431	4.20685
88	23.098	81.034	71.681	67.203	80.4	71.424	78.84	65.187	76.347	74.0145	2.13496		23.098	91.259	113.121	99.498	84.548	113.171	101.746	90.567	101.488	99.4247	3.66609
89	23.36	81.367	72.113	67.234	80.4	71.457	78.824	65.217	75.574	74.0233	2.1294		23.36	86.342	109.155	96.031	80.344	106.344	98.178	85.686	97.952	95.004	3.5992
90	23.623	79.734	71.383	67.234	80.386	71.457	78.824	65.217	75.643	73.7348	2.04984		23.623	82.662	102.058	90.493	76.179	101.258	91.795	82.035	92.303	89.8479	3.2432
91	23.885	79.638	71.389	66.778	80.389	70.973	78.824	64.775	76.836	73.7003	2.13992		23.885	79.694	98.093	85.674	73.236	95.1	88.229	79.089	87.387	85.8127	2.9466
92	24.148	80.589	71.457	66.379	79.646	70.548	78.824	64.387	76.392	73.5277	2.20135		24.148	76.068	94.946	81.291	70.752	92.211	85.398	75.491	82.917	82.3843	2.95092
93	24.41	81.034	71.247	66.774	80.059	70.968	78.824	64.771	76.614	73.7864	2.19614		24.41	73.582	91.797	79.224	66.274	88.467	82.566	73.024	80.808	79.4677	2.97216
94	24.673	81.034	71.457	67.133	80.243	71.35	78.824	65.119	76.614	73.9718	2.1467		24.673	70.688	91.414	77.009	64.255	82.854	82.222	70.152	78.549	77.1429	3.04933
95	24.935	80.966	71.727	66.887	80.4	71.088	78.824	64.88	76.032	73.8505	2.17174		24.935	67.647	90.224	75.905	63.889	79.061	81.152	67.133	77.423	75.3042	3.08067
96	25.198	81.034	71.996	66.371	80.4	70.54	78.824	64.38	75.74	73.6606	2.24622		25.198	66.267	89.517	74.943	63.41	76.567	80.515	65.764	76.442	74.1781	3.09432

## Sheet: Hemicellulase
	Top cell												Bottom cell
Index:	Position (µm):	Line 1	Line 2	Line 3	Line 4	Line 5	Line 6	Line 7	Line 8	Mean	SD		Position (µm):	Line 1	Line 2	Line 3	Line 4	Line 5	Line 6	Line 7	Line 8	Mean	SD
0	0	79.785	82.897	83.458	82.05	82.562	82.644	77.948	89.283	82.5784	1.16001		0	81.256	82.321	80.609	88.391	83.698	87.025	77.385	79.513	82.5247	1.3151
1	0.142	77.597	83.169	84.82	81.114	83.677	82.555	77.058	86.834	82.103	1.19759		0.142	81.671	84.146	80.826	88.362	82.446	87.47	77.593	78.324	82.6047	1.38032
2	0.283	78.558	82.345	83.58	80.797	83.446	82.231	76.757	87.91	81.953	1.19861		0.283	80.851	84.93	81.096	88.254	82.075	86.591	77.852	77.971	82.4525	1.35435
3	0.425	79.497	82.299	83.987	81.733	84.569	82.909	77.646	88.961	82.7001	1.20484		0.425	81.944	85.621	82.537	89.695	83.05	87.762	79.236	78.898	83.5929	1.36201
4	0.567	79.692	82.502	84.657	82.586	85.575	83.495	78.457	89.179	83.2679	1.18945		0.567	84.671	87.423	84.009	90.096	81.594	90.683	80.649	77.514	84.5799	1.63874
5	0.708	80.402	81.992	85.304	83.046	85.325	83.711	78.894	89.974	83.581	1.20847		0.708	86.061	88.396	85.643	90.676	81.239	92.171	82.217	77.177	85.4475	1.78385
6	0.85	81.156	81.022	85.699	82.017	83.54	83.189	77.916	90.817	83.1695	1.35366		0.85	88.04	88.853	86.586	90.34	83.343	94.291	83.123	79.176	86.719	1.67965
7	0.992	82.381	81.2	86.41	81.25	83.89	83.536	77.188	92.188	83.5054	1.5558		0.992	92.232	90.164	86.061	91.336	84.115	98.78	82.619	79.909	88.152	2.1672
8	1.134	80.898	80.54	86.485	80.957	84.713	83.219	76.909	90.528	83.0311	1.48525		1.134	95.426	88.651	86.49	91.385	85.1	102.201	83.03	80.845	89.141	2.4816
9	1.275	80.895	80.38	86.992	82.276	85.968	83.803	78.162	90.525	83.6251	1.4275		1.275	96.505	91.169	88.452	91.594	84.857	103.357	84.914	80.614	90.1827	2.56061
10	1.417	82.157	81.647	86.876	82.735	86.866	84.564	78.598	91.937	84.4225	1.45213		1.417	96.147	91.149	90.635	93.616	84.723	102.973	87.01	80.487	90.8425	2.47303
11	1.559	82.909	84.624	88.454	83.37	88.226	86.029	79.202	92.778	85.699	1.46855		1.559	98.459	95.54	92.66	93.203	86.113	105.45	88.954	81.807	92.7732	2.60523
12	1.7	84.614	86.527	89.79	84.755	89.371	87.535	80.517	94.687	87.2245	1.49621		1.7	101.626	97.883	96.136	95.588	87.105	108.841	92.291	82.75	95.2775	2.88017
13	1.842	86.635	88.092	92.254	87.236	90.013	89.382	82.874	96.948	89.1793	1.47437		1.842	102.38	101.992	97.261	100.181	86.596	109.649	93.371	82.266	96.712	3.16761
14	1.984	87.267	86.882	93.201	89.376	91.057	90.096	84.907	97.655	90.0551	1.42344		1.984	109.146	107.807	99.049	101.869	86.597	116.895	95.087	82.267	99.8396	4.12412
15	2.125	89.877	87.149	93.598	88.68	92.579	90.933	84.246	100.576	90.9548	1.73216		2.125	117.759	112.166	102.675	106.652	88.623	126.12	98.568	84.192	104.594	5.01705
16	2.267	92.256	88.372	94.909	90.575	93.567	92.506	86.046	103.238	92.6836	1.8148		2.267	124.024	117.313	107.077	114.814	90.373	132.83	102.794	85.854	109.385	5.70123
17	2.409	94.673	91.642	96.751	92.105	96.038	94.827	87.5	105.943	94.9349	1.88936		2.409	129.184	120.832	111.403	120.42	90.425	138.356	106.947	85.904	112.934	6.41458
18	2.551	96.342	94.149	98.307	93.712	97.738	96.646	89.026	107.811	96.7164	1.89722		2.551	134.086	121.782	112.358	123.687	92.063	143.606	107.864	87.46	115.363	6.87314
19	2.692	98.175	94.84	99.371	95.067	100.41	98.18	90.314	109.862	98.2774	2.00671		2.692	136.457	125.174	116.881	123.828	98.934	146.145	112.206	93.987	119.201	6.24163
20	2.834	98.905	96.93	100.566	97.291	101.229	99.596	92.426	110.679	99.7028	1.84515		2.834	139.465	130.213	119.446	122.569	101.375	149.367	114.668	96.306	121.676	6.36224
21	2.976	99.494	99.171	103.034	99.347	100.595	100.944	94.38	111.338	101.038	1.70785		2.976	143.285	130.879	122.646	123.624	105.972	153.458	117.74	100.673	124.785	6.257
22	3.117	100.678	99.837	105.318	101.542	101.959	102.49	96.465	112.663	102.619	1.68585		3.117	144.389	130.064	123.1	124.744	110.572	154.641	118.176	105.043	126.341	5.85916
23	3.259	102.625	102.487	106.115	101.981	102.068	103.69	96.882	114.842	103.836	1.8154		3.259	142.125	130.217	121.91	124.948	112.933	152.216	117.034	107.286	126.084	5.31878
24	3.401	103.493	103.783	105.363	101.665	102.007	103.902	96.582	115.813	104.076	1.91853		3.401	142.171	130.51	122.455	121.893	115.244	152.265	117.557	109.482	126.447	5.10488
25	3.542	102.273	104.142	105.551	100.536	101.129	103.359	95.509	114.448	103.368	1.90922		3.542	142.8	133.401	121.806	121.675	116.908	152.939	116.934	111.063	127.191	5.13331
26	3.684	99.7	103.522	105.829	100.605	100.18	102.584	95.575	111.568	102.445	1.68559		3.684	143.064	133.569	120.299	120.927	117.351	153.222	115.487	111.483	126.925	5.23888
27	3.826	101.779	102.485	105.486	100.441	101.046	102.877	95.419	113.895	102.928	1.86342		3.826	143.147	131.092	119.011	120.209	118.081	153.31	114.251	112.177	126.41	5.24174
28	3.968	101.727	100.641	106.696	102.419	100.702	103.066	97.298	113.837	103.298	1.77135		3.968	141	130.77	118.49	120.01	119.235	151.011	113.75	113.273	125.942	4.86122
29	4.109	100.767	101.572	108.443	100.662	99.346	102.781	95.629	112.763	102.745	1.91165		4.109	142.276	131.641	117.683	120.51	119.129	152.378	112.976	113.173	126.221	5.12838
30	4.251	103.485	101.561	109.532	99.42	100.881	103.616	94.449	115.805	103.594	2.30267		4.251	143.143	132.473	117.366	121.777	118.653	153.306	112.671	112.72	126.514	5.31115
31	4.393	103.101	101.55	105.685	99.648	100.398	102.714	94.666	115.375	102.892	2.11252		4.393	145.524	135.516	118.802	120.345	118.939	155.856	114.05	112.992	127.753	5.64452
32	4.534	100.633	101.291	103.502	96.744	99.091	100.875	91.907	112.612	100.832	2.09399		4.534	148.295	137.796	119.345	116.848	117.028	158.824	114.571	111.177	127.986	6.32594
33	4.676	97.632	100.118	101.926	92.458	98.991	98.829	87.835	109.255	98.3805	2.2411		4.676	151.552	139.556	119.344	117.702	117.039	162.312	114.57	111.187	129.158	6.83869
34	4.818	98.402	100.754	100.934	92.664	98.797	98.919	88.031	110.116	98.5771	2.27494		4.818	154.439	141.322	120.442	119.039	115.095	165.404	115.624	109.34	130.088	7.37515
35	4.959	99.422	100.376	99.492	95.739	96.093	98.839	90.952	111.257	99.0213	2.05472		4.959	156.115	142.08	120.781	118.15	112.803	167.199	115.95	107.163	130.03	7.85102
36	5.101	98.816	99.855	99.204	96.858	96.242	98.806	92.015	110.579	99.0469	1.87028		5.101	156.569	142.788	120.899	119.701	114.402	167.685	116.063	108.682	130.849	7.75142
37	5.243	97.589	99.71	99.017	96.333	97.565	98.646	91.516	109.206	98.6977	1.74865		5.243	157.165	143.675	122.809	116.637	116.078	168.324	117.897	110.274	131.607	7.71444
38	5.385	97.634	98.269	99.614	96.214	96.63	98.276	91.403	109.257	98.4121	1.77702		5.385	159.504	142.882	123.653	116.314	115.847	170.829	118.707	110.055	132.224	8.03687
39	5.526	97.373	97.615	98.396	96.089	95.52	97.601	91.285	108.965	97.8555	1.77188		5.526	157.947	142.317	123.878	118.273	116.139	169.161	118.923	110.332	132.121	7.68462
40	5.668	96.5	96.88	97.193	96.17	94.222	96.79	91.362	107.988	97.1381	1.69623		5.668	158.246	142.842	122.909	118.298	116.653	169.481	117.993	110.82	132.155	7.74798
41	5.81	97.149	96.705	97.963	97.339	93.754	97.183	92.472	108.714	97.6599	1.7215		5.81	160.967	142.378	123.46	115.349	115.671	172.396	118.522	109.887	132.329	8.30794
42	5.951	96.249	97.781	99.048	98.022	94.075	97.63	93.121	107.707	97.9541	1.56849		5.951	164.123	144.226	123.985	114.744	115.551	175.776	119.026	109.773	133.4	8.84081
43	6.093	96.205	96.981	97.939	97.615	94.259	97.195	92.734	107.657	97.5731	1.57313		6.093	166.323	144.655	122.583	115.817	117.477	178.132	117.68	111.603	134.284	9.0704
44	6.235	96.842	98.104	96.991	96.416	94.993	97.268	91.595	108.37	97.5724	1.6985		6.235	168.392	142.922	121.671	117.218	117.011	180.348	116.804	111.16	134.441	9.40045
45	6.376	96.528	98.46	97.396	94.458	95	96.965	89.735	108.018	97.07	1.82792		6.376	171.103	145.895	124.391	115.427	115.857	183.251	119.415	110.064	135.675	9.88636
46	6.518	94.667	99.586	96.266	95.22	94.11	96.555	90.459	105.937	96.6	1.61335		6.518	173.251	145.547	125.043	114.291	115.136	185.552	120.041	109.379	136.03	10.2854
47	6.66	92.549	98.29	95.105	96.706	93.195	95.741	91.871	103.566	95.8779	1.34005		6.66	172.351	146.352	122.541	116.812	117.076	184.588	117.639	111.222	136.073	10.0426
48	6.801	93.259	98.12	94.424	96.186	93.695	95.714	91.377	104.36	95.8919	1.40845		6.801	172.913	146.374	122.051	117.85	114.636	185.19	117.169	108.904	135.636	10.3147
49	6.943	92.251	95.485	94.275	95.247	92.794	94.581	90.485	103.233	94.7939	1.34462		6.943	170.131	147.182	123.514	114.913	112.13	182.21	118.573	106.524	134.397	10.131
50	7.085	92.23	96.702	94.717	95.559	90.687	94.549	90.781	103.209	94.8042	1.43084		7.085	170.608	147.633	125.044	114.826	110.701	182.721	120.042	105.166	134.593	10.2764
51	7.227	94.757	98.902	96.549	97.061	90.858	96.212	92.208	106.037	96.573	1.63867		7.227	172.943	148.172	124.784	114.944	111.338	185.222	119.793	105.771	135.371	10.5952
52	7.368	95.685	96.852	95.211	97.486	92.964	96.231	92.612	107.075	96.7645	1.59455		7.368	174.656	148.804	122.443	113.178	113.787	187.057	117.545	108.098	135.696	10.841
53	7.51	94.791	98.566	93.498	97.464	93.665	96.183	92.591	106.075	96.6041	1.53613		7.51	171.773	149.876	120.165	111.07	114.736	183.969	115.358	108.999	134.493	10.5515
54	7.652	95.804	100.032	92.633	97.35	93.226	96.402	92.483	107.209	96.8924	1.73695		7.652	170.185	151.521	119.045	108.298	115.594	182.268	114.283	109.814	133.876	10.4734
55	7.793	94.59	99.007	93.672	97.101	92.181	95.895	92.246	105.85	96.3178	1.59556		7.793	172.169	152.845	118.895	108.601	116.871	184.393	114.139	111.027	134.868	10.7191
56	7.935	93.989	100.755	94.194	98.815	92.341	96.6	93.874	105.178	96.9682	1.5402		7.935	174.418	151.853	120.346	108.444	118.483	186.802	115.532	112.559	136.055	10.8461
57	8.077	94.52	100.225	91.433	97.746	92.429	95.855	92.859	105.772	96.3549	1.69595		8.077	175.67	153.409	120.857	107.32	116.491	188.143	116.023	110.666	136.072	11.2353
58	8.218	93.042	100.765	90.965	99.267	91.819	95.747	94.304	104.118	96.2534	1.65448		8.218	176.995	155.256	119.909	105.966	115.39	189.562	115.113	109.621	135.977	11.6788
59	8.36	92.312	100.988	91.232	101.044	92.665	96.219	95.992	103.301	96.7191	1.62016		8.36	178.743	155.828	120.294	105.051	116.467	191.434	115.482	110.644	136.743	11.9063
60	8.502	91.737	100.948	90.994	100.906	92.638	96.012	95.861	102.657	96.4691	1.6128		8.502	180.994	154.977	120.018	103.831	111.864	193.845	115.217	106.271	135.877	12.6202
61	8.644	91.042	100.306	91.207	101.129	92.386	95.777	96.073	101.88	96.225	1.57938		8.644	181.988	153.728	117.213	104.265	111.14	194.909	112.524	105.583	135.169	12.9203
62	8.785	89.957	99.434	91.028	100.393	90.595	94.838	95.373	100.665	95.2854	1.58657		8.785	181.935	151.578	117.932	100.331	112.622	194.852	113.215	106.991	134.932	12.8959
63	8.927	89.376	97.889	93.075	99.86	89.163	94.425	94.867	100.015	94.8337	1.50386		8.927	181.792	150.937	119.552	100.688	113.513	194.699	114.77	107.837	135.474	12.6987
64	9.069	89.002	94.474	92.497	100	88.676	93.48	95	99.597	94.0907	1.49008		9.069	183.241	150.237	119.422	99.422	114.485	196.251	114.645	108.761	135.808	12.9131
65	9.21	88.993	94.421	92.095	99.785	89.071	93.423	94.796	99.587	94.0214	1.4566		9.21	184.149	150.089	119.181	98.344	113.08	197.224	114.414	107.426	135.488	13.2097
66	9.352	85.536	95.288	91.695	100.381	88.857	92.88	95.362	95.718	93.2146	1.61966		9.352	184.218	149.638	119.519	96.796	110.145	197.297	114.738	104.638	134.624	13.4734
67	9.494	84.227	92.752	95.039	99.284	89.438	92.669	94.32	94.254	92.7479	1.55997		9.494	185.114	148.19	118.903	95.819	109.612	198.257	114.147	104.131	134.272	13.699
68	9.635	83.11	93.26	94.402	98.267	89.994	92.321	93.354	93.003	92.2139	1.53684		9.635	185.896	149.029	119.035	97.815	112.639	199.095	114.274	107.007	135.599	13.5247
69	9.777	80.954	94.041	91.491	99.244	90.315	91.71	94.282	90.591	91.5785	1.83035		9.777	184.629	150.259	117.483	98.606	114.318	197.738	112.784	108.602	135.552	13.282
70	9.919	80.712	94.092	91.717	100.782	91.19	92.198	95.743	90.32	92.0942	2.01093		9.919	183.24	150.81	118.068	96.975	114.944	196.25	113.345	109.197	135.354	13.0912
71	10.061	80.159	93.281	92.322	102.191	92.008	92.488	97.081	89.701	92.4039	2.21942		10.061	182.486	148.234	117.418	95.813	110.806	195.443	112.721	105.266	133.523	13.2803
72	10.202	79.736	93.508	93.641	102.333	94.059	93.149	97.216	89.228	92.8587	2.30176		10.202	182.197	149.43	117.111	96.021	108.318	195.133	112.427	102.902	132.942	13.4357
73	10.344	79.187	91.247	95.879	101.341	94.715	92.964	96.274	88.613	92.5275	2.32553		10.344	183.492	149.102	115.978	97.272	105.238	196.52	111.339	99.976	132.365	13.8468
74	10.486	79.563	89.631	98.898	100.115	94.289	92.991	95.109	89.035	92.4539	2.30201		10.486	183.148	150.086	116.571	97.784	106.289	196.152	111.908	100.975	132.864	13.6858
75	10.627	79.536	86.594	99.64	96.504	91.764	91.3	91.679	89.004	90.7526	2.15642		10.627	182.699	149.108	118.937	95.853	107.149	195.671	114.18	101.792	133.174	13.5165
76	10.769	78.404	84.874	101.617	92.751	89.062	89.827	88.113	87.738	89.0482	2.33608		10.769	182.803	145.416	119.542	96.476	106.168	195.782	114.76	100.86	132.726	13.4803
77	10.911	78.625	81.046	101.13	89.083	88.69	88.201	84.629	87.985	87.4236	2.38687		10.911	183.834	145.344	118.787	97.039	105.581	196.886	114.036	100.302	132.726	13.6886
78	11.052	78.956	80.33	99.647	85.612	89.39	87.275	81.331	88.355	86.362	2.34358		11.052	184.003	148.364	117.428	96.139	105.714	197.067	112.731	100.428	132.734	13.8608
79	11.194	79.504	79.345	96.67	83.066	89.678	86.144	78.913	88.968	85.286	2.22586		11.194	183.458	150.847	115.934	98.539	104.738	196.484	111.297	99.501	132.6	13.8643
80	11.336	79.876	80.321	95.834	83.114	87.922	85.907	78.958	89.384	85.1645	2.04394		11.336	182.61	151.804	117.232	101.618	103.953	195.575	112.543	98.755	133.011	13.6269
81	11.478	80.907	81.845	96.225	83.06	87.403	86.388	78.907	90.538	85.6591	2.01995		11.478	181.983	152.685	117.424	101.107	103.775	194.904	112.727	98.586	132.899	13.5805
82	11.619	82.768	83.259	93.525	82.793	86.481	86.277	78.653	92.621	85.7971	1.80606		11.619	180.707	152.439	116.911	100.247	102.358	193.537	112.235	97.24	131.959	13.5557
83	11.761	84.18	83.611	92.368	82.5	85.359	86.124	78.375	94.2	85.8396	1.82943		11.761	180.407	151.14	115.518	99.919	102.668	193.216	110.897	97.535	131.413	13.5281
84	11.903	81.9	83.573	92.601	82.961	85.804	85.874	78.813	91.65	85.397	1.67028		11.903	182.212	151.304	114.808	102.042	106.034	195.149	110.216	100.732	132.812	13.4933
85	12.044	82.285	84.456	92.235	83.41	85.57	86.1	79.24	92.08	85.672	1.60227		12.044	182.431	148.899	113.326	102.303	106.288	195.384	108.793	100.974	132.3	13.5215
86	12.186	84.845	85.899	91.573	82.862	85.63	86.687	78.719	94.945	86.395	1.76593		12.186	180.9	148.694	111.989	103.498	105.615	193.744	107.509	100.334	131.535	13.3577
87	12.328	84.993	86.588	93.696	83.04	85.963	87.382	78.888	95.111	86.9576	1.87805		12.328	180.601	149.153	113.085	105.03	103.918	193.424	108.562	98.722	131.562	13.3351
88	12.469	84.192	86.279	92.943	83.419	86.821	87.252	79.248	94.215	86.7961	1.73442		12.469	179.078	148.78	113.502	109.346	104.953	191.793	108.962	99.705	132.015	12.8409
89	12.611	84.32	85.456	91.656	83.323	86.245	86.722	79.157	94.358	86.4046	1.68093		12.611	177.847	147.747	112.474	107.812	108.109	190.474	107.975	102.704	131.893	12.494
90	12.753	83.998	85.686	91.55	83.413	84.274	86.304	79.242	93.997	86.058	1.65976		12.753	178.206	148.064	114.439	108.116	109.313	190.859	109.861	103.847	132.838	12.3405
91	12.894	84.1	85.064	90.864	82.415	84.168	85.842	78.294	94.111	85.6073	1.73367		12.894	175.721	148.866	114.038	111.226	107.857	188.197	109.476	102.464	132.231	12.0048
92	13.036	84.674	85.481	90.399	84.252	84.438	86.373	80.039	94.754	86.3012	1.57238		13.036	174.033	145.787	114.145	111.342	107.116	186.389	109.579	101.76	131.269	11.7205
93	13.178	85.164	86.801	91.258	85.791	84.48	87.226	81.501	95.302	87.1904	1.51349		13.178	172.987	141.361	113.831	112.718	107.85	185.269	109.278	102.458	130.719	11.3909
94	13.32	86.457	86.743	90.599	86.391	85.608	87.694	82.071	96.749	87.789	1.52633		13.32	172.581	142.175	111.879	115.225	107.174	184.834	107.404	101.815	130.386	11.4483
95	13.461	86.828	87.35	91.678	86.571	87.336	88.49	82.242	97.164	88.4574	1.54404		13.461	172.509	141.975	112.908	117.235	106.48	184.757	108.392	101.156	130.677	11.38
96	13.603	85.705	88.577	92.12	86.707	89.49	89.05	82.372	95.908	88.7411	1.44782		13.603	172.616	141.417	111.308	118.734	107.474	184.872	106.856	102.1	130.672	11.3795
97	13.745	85.675	90.389	91.895	86.696	90.564	89.574	82.361	95.874	89.1285	1.46779		13.745	171.813	141.847	111.256	121.357	110.308	184.012	106.806	104.793	131.524	10.9988
98	13.886	87.043	90.18	94.336	87.783	89.937	90.394	83.394	97.405	90.059	1.53004		13.886	170.959	141.328	111.414	122.718	111.832	183.097	106.957	106.24	131.818	10.7095
99	14.028	88.216	89.961	98.506	88.148	89.891	91.49	83.741	98.717	91.0837	1.82719		14.028	171.637	140.407	112.954	122.092	111.571	183.823	108.436	105.992	132.114	10.7215
100	14.17	88.663	89.304	98.662	90.365	92.67	92.481	85.847	99.217	92.1511	1.66852		14.17	169.636	139.536	112.677	121.188	112.115	181.68	108.17	106.509	131.439	10.3873
101	14.311	89.353	89.37	98.403	90.503	92.503	92.579	85.978	99.99	92.3349	1.67417		14.311	170.099	138.168	113.077	121.236	111.894	182.176	108.554	106.299	131.438	10.431
102	14.453	88.778	88.298	100.328	89.631	92.877	92.532	85.149	99.347	92.1175	1.89412		14.453	169.152	138.451	113.751	121.81	111.433	181.162	109.201	105.861	131.353	10.2629
103	14.595	88.27	87.396	102.589	88.144	93.232	92.472	83.737	98.778	91.8272	2.22737		14.595	167.463	138.425	115.111	123.507	111.285	179.353	110.507	105.721	131.422	9.89007
104	14.737	88.534	88.448	104.295	89.12	91.74	92.975	84.664	99.073	92.3561	2.26755		14.737	165.014	139.695	116.727	123.817	113.204	176.73	112.058	107.544	131.849	9.25726
105	14.878	88.207	89.285	100.878	90.018	90.939	92.411	85.517	98.707	91.9953	1.85556		14.878	162.532	139.03	116.08	125.416	114.985	174.072	111.437	109.236	131.599	8.74002
106	15.02	88.216	90.01	96.454	89.559	90.994	91.592	85.081	98.717	91.3279	1.55052		15.02	162.395	137.755	113.649	126.681	115.157	173.925	109.103	109.399	131.008	8.8546
107	15.162	87.955	90.456	94.689	87.976	91.864	91.132	83.577	98.425	90.7593	1.59717		15.162	161.832	136.153	112.874	126.605	115.247	173.322	108.359	109.485	130.485	8.8011
108	15.303	88.298	89.088	94.626	87.191	91.048	90.596	82.831	98.809	90.3109	1.70447		15.303	160.958	137.362	112.438	127.096	116.961	172.386	107.94	111.113	130.782	8.59248
109	15.445	89.05	89.452	94.029	87.704	88.963	90.39	83.319	99.651	90.3197	1.69503		15.445	160.454	134.595	114.831	127.103	115.453	171.846	110.238	109.68	130.525	8.3996
110	15.587	88.546	90.396	91.088	89.262	87.535	89.913	84.799	99.087	90.0782	1.46176		15.587	157.141	130.634	116.629	125.458	115.278	168.298	111.964	109.514	129.364	7.74789
111	15.728	87.499	90.335	89.796	87.285	88.22	89.168	82.921	97.915	89.1424	1.49114		15.728	161.152	129.551	114.471	125.44	115.92	172.594	109.892	110.124	129.893	8.4983
112	15.87	87.475	90.957	88.428	86.147	89.268	88.996	81.84	97.888	88.8749	1.60819		15.87	159.373	132.678	113.443	126.203	115.575	170.688	108.905	109.796	129.583	8.31726
113	16.012	88.203	89.737	88.82	87.886	89.929	89.461	83.492	98.703	89.5289	1.49867		16.012	156.178	135.454	115.108	127.867	115.695	167.267	110.504	109.91	129.748	7.69741
114	16.154	89.761	90.446	88.401	90.743	89.474	90.32	86.206	100.446	90.7246	1.48238		16.154	155.21	134.72	116.131	128.753	116.679	166.23	111.486	110.845	130.007	7.38177
115	16.295	93.349	89.119	88.951	90.984	90.412	91.14	86.435	104.461	91.8564	1.93553		16.295	154.776	132.568	115.713	128.056	116.665	165.765	111.084	110.832	129.432	7.32894
116	16.437	93.438	88.057	91.052	90.828	90.224	91.298	86.287	104.561	91.9681	1.95459		16.437	153.673	131.42	115.93	132.097	116.572	164.584	111.293	110.743	129.539	7.14672
117	16.579	92.873	89.399	91.195	90.309	90.521	91.434	85.794	103.928	91.9316	1.86268		16.579	152.043	132.661	116.391	130.668	117.889	162.838	111.735	111.995	129.528	6.76076
118	16.72	90.708	91.22	90.516	91.907	91.71	91.773	87.312	101.506	92.0815	1.4449		16.72	150.346	133.714	117.384	131.801	119.463	161.021	112.689	113.49	129.988	6.31854
119	16.862	90.76	92.378	90	91.641	91.999	91.917	87.059	101.564	92.1647	1.47287		16.862	150.766	133.321	118.302	134.174	117.333	161.47	113.57	111.466	130.05	6.49281
120	17.004	92.646	93.469	90	92.523	91.438	92.588	87.897	103.674	93.0294	1.64832		17.004	151.286	133.413	118.333	133.886	115.364	162.027	113.6	109.596	129.688	6.73531
121	17.145	94.039	93.823	90.576	92.375	91	92.944	87.756	105.233	93.4682	1.82941		17.145	150.078	134.889	118.351	132.977	117.949	160.734	113.617	112.052	130.081	6.3413
122	17.287	93.514	93.502	92.098	91.669	90.797	92.894	87.086	104.646	93.2757	1.78267		17.287	149.384	136.012	117.659	133.917	119.058	159.99	112.953	113.105	130.26	6.23091
123	17.429	94.934	92.559	93.448	92.55	91.071	93.5	87.923	106.235	94.0275	1.89362		17.429	147.406	133.987	118.203	135.336	119.57	157.872	113.475	113.592	129.93	5.84685
124	17.57	96.612	94.886	92.634	93.673	93.074	94.773	88.989	108.113	95.3443	1.98596		17.57	147.349	134.146	118.278	135.428	119.548	157.811	113.547	113.571	129.96	5.8376
125	17.712	97.376	97.992	92.765	95.695	92.768	95.922	90.91	108.968	96.5495	1.97544		17.712	148.018	134.386	119.527	136	120.565	158.527	114.746	114.537	130.788	5.76194
126	17.854	97.829	97.801	95.871	96.137	92.255	96.584	91.33	109.475	97.1603	1.95304		17.854	149.611	134.564	121.811	136.024	121.375	160.233	116.939	115.306	131.983	5.75115
127	17.996	97.566	98.649	94.761	95.685	92.331	96.402	90.901	109.181	96.9345	1.97067		17.996	148.225	134.494	122.044	134.613	121.18	158.749	117.162	115.121	131.449	5.52694
128	18.137	97.78	98.626	94.118	94.176	92.996	96.144	89.467	109.42	96.5909	2.09575		18.137	145.687	134.705	121.59	133.593	119.351	156.031	116.726	113.383	130.133	5.33695
129	18.279	98.475	98.539	93.438	94.673	91.369	95.908	89.939	110.198	96.5674	2.22845		18.279	144.135	135.301	120.16	134.275	118.299	154.369	115.354	112.384	129.285	5.33602
130	18.421	99.353	99.702	93.821	97.648	93.441	97.408	92.766	111.18	98.1649	2.08883		18.421	144.515	133.682	122.431	132.532	121.804	154.776	117.534	115.714	130.374	4.86853
131	18.562	99.253	100.665	94.661	98.166	98.947	98.952	93.258	111.069	99.3714	1.88931		18.562	145.182	133.013	121.03	130.228	124.659	155.49	116.189	118.426	130.527	4.85657
132	18.704	100.991	101.032	95.247	98.133	96.863	99.078	93.226	113.013	99.6979	2.12683		18.704	144.581	134.707	119.548	130.416	124.361	154.846	114.766	118.143	130.171	4.93842
133	18.846	103.149	101.103	94.348	98.303	97.27	99.473	93.388	115.428	100.308	2.44465		18.846	143.126	134.966	118.932	131.208	125.008	153.288	114.175	118.758	129.933	4.75271
134	18.987	103.775	102.235	94.734	98.544	99.458	100.391	93.617	116.129	101.11	2.46608		18.987	143.73	132.588	120.566	129.017	121.618	153.935	115.743	115.537	129.092	4.88101
135	19.129	104.353	100.873	95.391	99.41	100.348	100.72	94.44	116.775	101.539	2.44699		19.129	144.905	131.855	122.387	127.944	119.689	155.193	117.492	113.705	129.146	5.07961
136	19.271	106.602	102.828	95.242	99.809	99.921	101.54	94.819	119.292	102.507	2.75615		19.271	142.717	133.758	121.378	128.649	121.033	152.85	116.523	114.981	128.986	4.73119
137	19.413	107.118	103.241	96.039	100.337	98.754	101.76	95.32	119.87	102.805	2.78838		19.413	141.434	136.079	120.848	129.819	122.64	151.476	116.014	116.508	129.352	4.51418
138	19.554	106.424	102.688	97.651	100.958	100.174	102.237	95.91	119.092	103.142	2.54331		19.554	142.274	137.779	120.996	130.487	120.308	152.375	116.156	114.293	129.334	4.85846
139	19.696	105.946	104.223	98.362	102.05	100.966	102.965	96.948	118.558	103.752	2.35614		19.696	144.017	139.914	121.357	128.639	117.751	154.242	116.503	111.863	129.286	5.372
140	19.838	105.604	104.652	99.09	103.029	101.649	103.458	97.878	118.175	104.192	2.20383		19.838	145.329	141.838	122.98	126.144	118.389	155.647	118.061	112.47	130.107	5.47983
141	19.979	107.586	103.351	100.439	104.996	103.003	104.54	99.746	120.393	105.507	2.30257		19.979	145.811	143.04	121.222	124.669	119.998	156.164	116.373	113.998	130.159	5.59281
142	20.121	107.136	106.846	102.004	103.768	103.146	105.243	98.58	119.889	105.827	2.23365		20.121	147.82	141.927	118.3	121.705	122.126	158.315	113.568	116.02	129.973	5.9682
143	20.263	104.467	107.416	105.533	103.86	104.049	105.711	98.667	116.903	105.826	1.81977		20.263	149.955	140.579	117.736	119.726	120.342	160.602	113.027	114.325	129.536	6.44746
144	20.404	102.825	105.511	106.497	104.016	102.72	104.95	98.815	115.065	105.05	1.6526		20.404	150.038	140.579	118.403	114.904	118.652	160.691	113.667	112.719	128.707	6.67959
145	20.546	102.527	103.958	101.337	103.225	100.721	102.988	98.064	114.732	103.444	1.74017		20.546	148.462	137.027	122.249	111.252	118.332	159.003	117.359	112.415	128.262	6.3019
146	20.688	101.316	102.625	97.883	100.087	98.618	100.732	95.083	113.376	101.215	1.92188		20.688	144.579	133.361	121.95	109.125	118.434	154.844	117.072	112.512	126.485	5.74691
147	20.83	100.26	102.079	97.386	98.156	96.653	99.527	93.248	112.195	99.938	1.98353		20.83	142.643	131.748	122.189	107.425	116.588	152.771	117.301	110.759	125.178	5.63378
148	20.971	96.929	101.746	96.973	96.394	95.742	98.156	91.574	108.468	98.2477	1.76432		20.971	140.923	127.586	119.319	104.907	113.594	150.929	114.546	107.914	122.465	5.74525
149	21.113	94.449	99.428	96.513	95.774	95.057	96.828	90.985	105.692	96.8407	1.52055		21.113	137.08	122.044	116.535	104.145	111.264	146.813	111.874	105.701	119.432	5.38261
150	21.255	92.551	96.459	97.714	94.424	93.578	95.518	89.703	103.568	95.4394	1.45184		21.255	133.178	118.104	113.583	102.503	108.536	142.634	109.04	103.109	116.336	5.11706
151	21.396	90.03	94.997	97.956	92.693	93.871	94.466	88.058	100.747	94.1022	1.43361		21.396	127.51	112.582	107.672	101.667	105.161	136.563	103.365	99.903	111.803	4.70012
152	21.538	89.533	93.599	95.814	93.121	93.993	93.766	88.465	100.191	93.5603	1.2793		21.538	122.87	107.842	103.852	100.863	102.122	131.594	99.698	97.016	108.232	4.37046
153	21.68	89.717	93.13	94.868	92.977	92.502	93.194	88.328	100.397	93.1391	1.27447		21.68	115.16	103.948	101.469	100.587	99.299	123.336	97.41	94.334	104.443	3.46893
154	21.821	90.277	93.902	93.602	91.468	90.517	92.512	86.895	101.024	92.5246	1.4466		21.821	108.591	100.825	99.825	98.404	97.929	116.301	95.832	93.033	101.343	2.66782
155	21.963	88.752	92.095	92.653	90.337	90	91.316	85.82	99.317	91.2862	1.37499		21.963	105.947	98.508	98.115	96.12	98.259	113.469	94.19	93.346	99.7442	2.38355
156	22.105	88.27	89.062	91.523	90.126	90	90.342	85.62	98.778	90.4651	1.34185		22.105	104.514	96.055	94.68	93.997	96.863	111.934	90.893	92.02	97.6195	2.51361
157	22.247	87.8	88.813	91.482	90.333	89.887	90.206	85.816	98.251	90.3235	1.29117		22.247	101.732	92.801	92.242	92.863	92.407	108.955	88.552	87.787	94.6674	2.52315
158	22.388	87.763	89.197	91.992	89.822	89.884	90.274	85.331	98.21	90.3091	1.32407		22.388	97.836	91.459	90.618	92.786	92.885	104.782	86.993	88.241	93.2	2.02097
159	22.53	86.482	89.887	91.306	87.147	88.786	89.257	82.79	96.777	89.054	1.43311		22.53	94.51	90.373	90.277	92.248	92.177	101.22	86.666	87.568	91.8799	1.6091
160	22.672	84.834	87.409	89.446	87.755	88.205	88.055	83.367	94.933	88.0005	1.21081		22.672	92.286	88.303	88.771	90.804	90.624	98.838	85.22	86.093	90.1174	1.50455
161	22.813	85.182	86.825	87.898	88.133	88.45	87.825	83.726	95.323	87.9202	1.20583		22.813	90.378	87.283	88.883	90.164	89.433	96.795	85.328	84.961	89.1531	1.31458
162	22.955	84.719	87.293	87.934	86.044	87.77	87.276	81.742	94.804	87.1977	1.30917		22.955	86.95	85.159	88.074	89.915	88.596	93.123	84.551	84.166	87.5668	1.07355
163	23.097	84.055	85.333	87.51	83.914	86.174	85.917	79.718	94.061	85.8353	1.43379		23.097	85.231	85.133	86.564	89.057	88.064	91.282	83.101	83.661	86.5116	0.990554
164	23.238	84.21	85.637	87.276	84.062	83.667	85.491	79.859	94.234	85.5545	1.45372		23.238	84.717	84.927	85.904	90.015	86.457	90.732	82.468	82.134	85.9192	1.10919
165	23.38	84.008	85.425	87.333	85.116	83.615	85.619	80.86	94.008	85.748	1.35442		23.38	84.13	84.217	84.835	89.401	85.711	90.103	81.442	81.425	85.158	1.13824
166	23.522	82.67	84.393	87.61	84.858	84.436	85.305	80.615	92.511	85.2997	1.25332		23.522	83.664	83.6	85.444	88.853	87.333	89.604	82.026	82.966	85.4363	1.00789
167	23.663	82.581	83.308	86.951	82.715	84.464	84.515	78.579	92.412	84.4406	1.41376		23.663	83.485	82.831	85.749	87.386	87.3	89.412	82.319	82.935	85.1771	0.937422
168	23.805	82.776	81.675	85.007	81.818	83.536	83.474	77.727	92.63	83.5804	1.49756		23.805	82.99	83.196	83.488	89.133	86.29	88.882	80.148	81.976	84.5129	1.15097
169	23.947	82.497	81.972	83.586	82.511	84.467	83.517	78.385	92.317	83.6565	1.39494		23.947	82.985	83.838	83.661	88.953	85.438	88.877	80.315	81.166	84.4041	1.1328
170	24.089	81.412	84.116	83.63	84.206	84.898	84.156	79.996	91.104	84.1898	1.14901		24.089	82.436	83.937	83.667	87.985	85.77	88.289	80.32	81.482	84.2357	1.02998
171	24.23	81.274	85.035	84.333	82.861	84.487	84.101	78.718	90.949	83.9697	1.24168		24.23	80.089	84.403	83.586	87.952	86.293	85.775	80.243	81.978	83.7899	1.01336
172	24.372	80.76	84.706	84.309	81.737	84.288	83.66	77.65	90.374	83.4355	1.30118		24.372	80.379	84.122	82.859	88.029	85.222	86.086	79.545	80.961	83.4004	1.05823
173	24.514	80.314	83.41	82.802	82.528	84.089	83.125	78.402	89.875	83.0681	1.17425		24.514	81.617	82.885	83.147	88.105	83.846	87.412	79.821	79.654	83.3109	1.10775
174	24.655	79.823	80.805	81.537	83.332	83.89	82.371	79.165	89.325	82.531	1.12839		24.655	81.847	84.038	83.324	88.182	83.43	87.658	79.991	79.259	83.4661	1.13828
175	24.797	79.342	80.726	80.791	83.316	83.691	82.064	79.15	88.788	82.2335	1.10606		24.797	83.666	83.598	83.204	88.259	83.452	89.606	79.876	79.279	83.8675	1.26723
176	24.939	78.862	80.647	80.045	83.944	83.492	81.886	79.747	88.25	82.1091	1.082		24.939	83.475	83.556	82.688	88.335	83.403	89.402	79.38	79.233	83.684	1.29418
177	25	78.382	80.568	79.299	83.944	83.293	81.582	79.747	87.713	81.816	1.08154		25	83.475	83.556	82.688	88.335	83.403	89.402	79.38	79.233	83.684	1.29418
