# Supplementary material for: Structural and Functional Co‐Adaptation of Plants of the Genus Lysimachia L. (Primulaceae) and Pollinating Insects of the Genus Macropis Panzer (Hymenoptera, Melittidae)
Source: Ecol Evol. 2025 Nov 26;15(12):e72544. doi: 10.1002/ece3.72544 (PMC12657266; doi:10.1002/ece3.72544)
Supplement: Supplementary file 2 — Data S2: Supporting information. [file ECE3-15-e72544-s002.xlsx]

## Sheet: PolCh-Normal
	samples (the apical cell wall - NCW)										samples (the medium cell wall - USCW)										samples (the basal cell wall - LSCW)										samples (the epidermal cell wall - BCW)
Linear profile	Line 1	Line 2	Line 3	Line 4	Line 5	Line 6	Line 7	Line 8		Linear profile	Line 1	Line 2	Line 3	Line 4	Line 5	Line 6	Line 7	Line 8		Linear profile	Line 1	Line 2	Line 3	Line 4	Line 5	Line 6	Line 7	Line 8		Linear profile	Line 1	Line 2	Line 3	Line 4	Line 5	Line 6	Line 7	Line 8
1	144.283	179.012	182.042	173.1	177.388	140.439	193.528	167.943		1	164.805	159.414	172.991	162.022	176.576	183.66	151.374	167.263		1	167.283	164.394	175.337	157.245	171.282	164.31	176.317	168.024		1	177.294	180.786	178.71	176.351	177.552	182.15	176.161	178.425
2	154.313	181.734	176.646	175.605	176.937	140.131	198.536	172.003		2	168.239	164.081	170.909	166.094	175.016	186.376	154.76	169.369		2	166.568	159.222	171.158	163.819	175.756	163.949	179.134	168.501		2	178.402	181.426	177.388	174.143	181.796	182.606	178.916	178.668
3	159.966	181.059	173.065	180.67	178.961	137.434	195.867	172.532		3	171.082	173.14	170.216	168.334	175.009	187.619	157.344	171.843		3	168.839	159.641	176.9	170.674	177.607	161.931	179.661	172.74		3	183.667	183.65	174.407	174.296	183.053	182.277	180.976	180.332
4	165.057	175.899	171.476	184.436	178.58	137.744	191.46	171.945		4	175.353	175.196	172.754	167.85	175.1	187.825	161.607	173.669		4	170.029	162.189	181.016	177.595	183.099	163.622	175.961	173.359		4	185.257	186.59	172.735	178.919	180.033	185.068	184.292	182.56
5	171.906	174.577	167.214	182.983	177.79	140.513	183.199	169.169		5	177.996	176.589	176.409	169.838	168.921	184.051	162.107	173.687		5	172.711	161.766	173.615	188.369	186.026	167.53	174.152	174.886		5	185.22	184.794	180.468	180.634	181.391	188.465	182.21	183.312
6	174.272	168.18	163.683	178.048	180.56	146.319	179.299	170.052		6	182.637	173.11	174.56	171.598	160.211	178.364	164.692	175.453		6	177.731	160.494	171.01	190.239	185.488	170.559	175.877	175.485		6	187.319	182.79	183.466	180.2	174.575	187.449	180.605	182.342
7	179.213	163.253	158.387	176.44	186.188	154.225	177.358	172.609		7	185.984	170.562	173.969	172.727	155.584	173.507	175.263	170.498		7	175.915	157.533	172.463	188.557	186.331	174.312	172.643	175.393		7	186.548	182.308	184.746	182.847	168.886	188.646	180.29	182.039
8	178.187	159.109	151.862	174.533	190.297	162.008	174.428	170.093		8	184.392	175.413	179.724	171.955	151.549	170.889	177.856	173.105		8	172.766	158.142	173.034	191.388	185.975	178.255	171.588	175.878		8	182.606	181.224	179.765	181.933	165.977	183.725	181.043	179.423
9	171.41	148.8	147.431	171.615	194.513	166.981	172.168	167.56		9	184.928	179.887	181.226	168.901	153.352	169.408	179.944	173.949		9	174.798	161.613	173	188.872	183.738	180.602	170.89	174.216		9	184.046	181.149	180.883	181.89	166.823	186.946	181.587	180.675
10	164.005	146.484	145.253	168.741	193.894	171.49	167.077	167.412		10	174.521	174.272	173.529	160.672	151.171	166.736	180.407	167.758		10	177.48	168.993	173.25	183.327	179.408	181.631	170.772	176.423		10	186.692	183.292	180.465	183.388	168.659	186.004	185.434	181.992
11	162.835	144.133	146.27	164.942	190.795	174.277	165.89	164.168		11	158.849	159.086	169.665	157.258	172.39	176.994	147.535	162.825		11	182.044	171.008	171.823	180.127	173.958	181.565	171.664	176.427		11	185.971	184.912	178.643	177.437	168.035	184.176	187.04	180.888
Sum	1825.45	1822.24	1783.33	1931.11	2025.9	1671.56	1998.81	1865.49		Sum	1928.79	1880.75	1915.95	1837.25	1814.88	1965.43	1812.89	1879.42		12	184.04	168.699	168.25	174.485	173.417	182.512	170.487	174.984		12	183.464	185.375	178.312	171.703	162.224	179.902	187.39	178.469
																				13	181.425	165.547	162.442	169.727	171.538	182.849	174.983	172.502		13	184.243	185.147	178.721	172.34	160.057	179.342	186.838	178.241
																				14	179.333	164.838	160.597	167.859	169.431	180.085	173.886	170.461		14	185.032	184.521	178.472	170.631	159.043	179.882	187.864	177.921
																				15	178.805	162.118	160.084	166.495	168.939	176.437	172.907	169.546		15	184.511	184.26	176.042	165.564	157.996	180.956	184.765	175.528
																				Sum	2629.77	2446.2	2563.98	2658.78	2671.99	2610.15	2610.92	2598.82		16	185	180.324	172.87	163.184	157.923	181.735	188.522	173.565
																														17	185.663	179.842	171.539	163.401	160.114	183.58	185.407	177.935
																														Sum	3130.93	3112.39	3027.63	2978.86	2874.14	3122.91	3119.34	3052.31
									Table for the graph
									samples	NCW	USCW	LSCW	BCW
									1	1825.45	1928.79	2629.77	3130.93
									2	1822.24	1880.75	2496.2	3112.39
									3	1783.33	1915.95	2563.98	3027.63
									4	1931.11	1837.25	2658.78	2978.86
									5	2025.9	1814.88	2671.99	2874.14
									6	1671.56	1965.43	2610.15	3122.91
									7	1998.81	1812.89	2610.92	3119.34
									8	1865.49	1879.42	2598.83	3052.32
									Statistic	NCW	USCW	LSCW	BCW
									Nbr. of observations	8	8	8	8
									Minimum	1671.56	1812.89	2496.2	2874.14
									Maximum	2025.9	1965.43	2671.99	3130.93
									1st Quartile	1812.51	1831.66	2590.11	3015.44
									Median	1845.47	1880.08	2610.54	3082.35
									3rd Quartile	1948.04	1919.16	2637.02	3120.23
									Mean	1865.49	1879.42	2605.08	3052.31
									Variance (n-1)	13663.7	3077.32	3087.72	8145.44
									Standard deviation (n-1)	116.892	55.4736	55.5672	90.2521

## Sheet: RM ANOVA
One Way Repeated Measures Analysis of Variance (RM ANOVA)
Normality Test (Shapiro-Wilk)	Passed	(P = 0,581)
Equal Variance Test:	Passed	(P = 0,302)
Treatment Name *	N	Missing	Mean	Std Dev	SEM
NCW	8	0	1865.49	116.892	41.327
USCW	8	0	1879.42	55.474	19.613
LSCW	8	0	2605.08	55.567	19.646
BCW	8	0	3052.32	90.252	31.909
Source of Variation	DF	SS	MS	F	P
Between Subjects	7	13541	1934.43
Between Treatments	3	8.11607e+06	2.70536e+06	311.68	<0,001
Residual	21	182278	8679.91
Total	31	8.31189e+06
All Pairwise Multiple Comparison Procedures (Tukey Test)
Comparison	Diff of Means	p	q	P	P < 0,01
BCW vs. NCW	1186.83	4	36.031	<0,001	Yes
BCW vs. USCW	1172.9	4	35.608	<0,001	Yes
BCW vs. LSCW	447.238	4	13.578	<0,001	Yes
LSCW vs. NCW	739.59	4	22.453	<0,001	Yes
LSCW vs. USCW	725.657	4	22.03	<0,001	Yes
USCW vs. NCW	13.933	4	0.423	0.99	No
* the cell walls of the neck (NCW), upper stalk (USCW), lower stalk (LSCW), and basal (BCW) cells

## Sheet: Hemicellulase
		samples (the apical cell wall - ACW after Hemicellulase)												samples (the basalal cell wall - BCW-after Hemicellulase)
	Linear profile	Line 1	Line 2	Line 3	Line 4	Line 5	Line 6	Line 7	Line 8				Linear profile	Line 1	Line 2	Line 3	Line 4	Line 5	Line 6	Line 7	Line 8
	1	105.799	102.487	106.115	101.981	102.068	103.69	92.87	113.75				1	172.581	142.175	111.879	109.675	107.174	128.697	122.296	126.895
	2	106.694	103.783	105.363	101.665	102.007	103.902	94.044	111.177				2	172.509	141.975	112.908	111.589	106.48	129.092	125.429	126.285
	3	105.436	104.142	105.551	100.536	101.129	103.359	95.369	107.322				3	172.616	141.417	111.308	113.015	107.474	129.166	123.652	127.358
	4	102.783	103.522	105.829	100.605	100.18	102.584	93.807	110.845				4	171.813	141.847	111.256	115.512	110.308	130.147	123.594	129.325
	5	104.927	102.485	105.486	100.441	101.046	102.877	92.868	108.54				5	170.959	141.328	111.414	116.808	111.832	130.468	127.502	128.642
	6	104.873	100.641	106.696	102.419	100.702	103.066	91.294	108.501				6	171.637	140.407	112.954	116.212	111.571	130.556	125.481	128.728
	7	103.884	101.572	108.443	100.662	99.346	102.781	92.26	109.558				7	169.636	139.536	112.677	115.351	112.115	129.863	128.173	125.045
	8	106.686	101.561	109.532	99.42	100.881	103.616	92.031	109.564				8	170.099	138.168	113.077	115.397	111.894	129.727	124.617	127.911
	9	106.29	101.55	105.685	99.648	100.398	102.714	92.681	111.492				9	169.152	138.451	113.751	115.943	111.433	129.746	126.566	127.935
	10	103.745	101.291	103.502	96.744	99.091	100.875	91.756	109.862				10	167.463	138.425	115.111	117.559	111.285	129.969	127.877	128.149
	11	100.652	100.118	101.926	92.458	98.991	98.829	88.783	109.834				11	165.014	139.695	116.727	117.854	113.204	130.499	129.672	128.672
	Sum	1151.77	1123.15	1164.13	1096.58	1105.84	1128.29	1017.76	1210.44				12	162.532	139.03	116.08	119.376	114.985	130.401	128.953	130.575
													13	162.395	137.755	113.649	120.58	115.157	129.907	126.253	128.188
													14	161.832	136.153	112.874	120.507	115.247	129.323	126.372	129.512
													15	160.958	137.362	112.438	120.975	116.961	129.739	127.817	127.932
													Sum	2521.2	2093.72	1698.1	1746.35	1677.12	1947.3	1894.25	1921.15
									Table for the graph
									samples	NCW	NCW - Hem	SCW	SCW - Hem
									1	1825.45	1151.77	2629.77	2521.2
									2	1822.24	1123.15	2496.2	2093.72
									3	1783.33	1164.13	2563.98	1698.1
									4	1931.11	1096.58	2658.78	1746.35
									5	2025.9	1105.84	2671.99	1677.12
									6	1671.56	1128.29	2610.15	1947.3
									7	1998.81	1017.76	2610.92	1894.25
									8	1865.49	1210.45	2598.83	1921.15
									A. Hemicellulase Treatment
									Source of Variation	Df	Sum Sq	Mean Sq	F Value	Pr (>F)	Significance
									Cell Type	1	4818921	4818921	201.843	2.52e-14	***
									Treatment	1	3967287	3967287	166.172	2.70e-13	***
									Cell Type × Treatment	1	10676	10676	0.447	0.509	n.s.
									Residuals	28	668489	23875
									Signif. codes: *** p < 0.001; n.s. - not significant

## Sheet: Pectinase
		samples (the apical cell wall - ACW after Pectinase)										samples (the basalal cell wall - BCW after Pectinase)
	Linear profile	Line 1	Line 2	Line 3	Line 4	Line 5	Line 6	Line 7	Line 8		Linear profile	Line 1	Line 2	Line 3	Line 4	Line 5	Line 6	Line 7	Line 8
	1	71.053	73.145	73.802	73.015	73.665	73.181	75.977	72.48		1	111.034	131.905	110.831	113.186	105.118	126.589	118.111	117.944
	2	71.652	76.615	75.874	72.857	72.947	76.474	74.403	75.919		2	113.032	133.707	114.67	116.473	106.762	128.284	120.488	125.643
	3	71.23	80.581	79.249	77.386	74.605	79.132	77.031	76.544		3	115.599	134.883	115.812	120.99	108.203	131.201	122.781	127.288
	4	77.548	85.113	82.268	80.974	77.478	84.992	81.396	82.336		4	118.876	132.755	120.798	122.135	110.664	131.704	124.489	128.433
	5	84.284	90.789	86.157	86.185	82.294	90.297	83.648	85.299		5	118.569	134.239	130.417	125.39	113.126	130.329	127.012	125.224
	6	86.58	89.079	90.166	82.986	89.079	85.369	87.21	86.273		6	122.682	135.941	133.358	124.309	115.009	130.919	128.703	111.863
	7	80.98	77.503	78.295	70.946	85.783	75.261	78.128	78.926		7	123.793	133.716	131.351	124.525	117.36	131.359	128.684	126.388
	8	71.91	70.552	69.811	71.918	73.279	70.965	71.406	75.035		8	125.199	135.081	128.133	127.158	120.052	132.392	129.683	118.366
	9	72.781	73.49	72.873	73.427	69.581	73.168	72.573	77.54		9	126.215	134.633	127.009	128.197	122.63	134.082	130.461	122.973
	Sum	688.018	716.867	708.495	689.694	698.711	708.839	701.772	710.352		10	127.989	141.99	128.092	127.508	125.793	132.931	130.717	123.973
											11	125.859	130.592	126.681	128.159	127.967	133.335	130.432	127.933
											12	126.918	136.762	125.408	128.168	130.312	132.489	130.01	129.404
											13	127.796	132.026	125.013	127.077	132.602	128.521	128.839	124.966
											14	125.828	127.399	123.092	124.218	130.714	124.751	126.007	123.36
											15	123.878	122.277	118.967	120.271	130.397	117.545	122.223	126.69
											16	117.748	116.095	113.236	116.699	129.834	110.956	117.408	114.533
											17	113.028	108.253	111.851	110.726	127.621	104.676	112.693	118.455
											Sum	2064.04	2222.25	2084.72	2085.19	2054.16	2162.06	2128.74	2093.44
									Table for the graph
									samples	NCW	NCW-Pec	SCW	SCW-Pec
									1	1825.45	688.018	2629.77	2064.04
									2	1822.24	716.867	2496.2	2222.25
									3	1783.33	708.495	2563.98	2084.72
									4	1931.11	689.694	2658.78	2085.19
									5	2025.9	698.711	2671.99	2054.16
									6	1671.56	708.839	2610.15	2162.06
									7	1998.81	701.773	2610.92	2128.74
									8	1865.49	710.345	2598.83	2093.44
									B. Pectinase Treatment
									Source of Variation	Df	Sum Sq	Mean Sq	F Value	Pr (>F)	Significance
									Cell Type	1	9232728	9232728	1841.5	<2e-16	***
									Treatment	1	5483977	5483977	1093.8	<2e-16	***
									Cell Type × Treatment	1	896166	896166	178.7	1.12e-13	***
									Residuals	28	140384	5014
									Signif. codes: *** p < 0.001; n.s. - not significant
